# Supplementary material for: Chondroitin sulfate modification of CSPG4 regulates the maintenance and differentiation of glioma-initiating cells via integrin-associated signaling
Source: J Biol Chem. 2024 Feb 2;300(3):105706. doi: 10.1016/j.jbc.2024.105706 (PMC10958118; doi:10.1016/j.jbc.2024.105706)
Supplement: Table S1 [file mmc2.xlsx]

## Sheet: Sheet1
Table S1. List of the identified molecules and associated data obtained by DNA microarray and iTRAQ with iPEACH score. Quantification of proteins was carried out based in the relative intensities of iTRAQ reporter ion released during MS/MS fragmentation of peptides according to the Paragon algorithm of ProteinPilot Version 4.5. iTRAQ indices were calculated by the sum of fold change ratio obtaine…
UniProt release 2011_01 was used for the annotation.
*iPEACH indices (z) were calculated as described in the text
Entrez_ID	UniProt_Accession	Gene_Name	Name	iPEACH-log2_dif2/sp2_dif7/sp7	DNA microarray ratio: {03A (Dif2/sp2 + Dif7/sp7)/2 + 03U (Dif2/sp2 + Dif7/sp7)/2 }/2	MALDI ratio: {03A (Dif2/sp2 + Dif7/sp7)/2 + 03U (Dif2/sp2 + Dif7/sp7)/2 }/2	5600 ratio: {03A (Dif2/sp2 + Dif7/sp7)/2 + 03U (Dif2/sp2 + Dif7/sp7)/2 }/2	Elite ratio: {03A (Dif2/sp2 + Dif7/sp7)/2 + 03U (Dif2/sp2 + Dif7/sp7)/2 }/2	iTRAQ ratio/3	Proteomics ratio: {03A (Dif2/sp2 + Dif7/sp7)/2 + 03U (Dif2/sp2 + Dif7/sp7)/2 }/2	Probe Set ID	Transcript ID(Array Design)	Gene Symbol	Chromosomal Location	Gene Ontology Biological Process	Gene Ontology Cellular Component	Gene Ontology Molecular Function
10397	Q92597	NDRG1	N-myc downstream regulated 1	-20.3645	-10.6512	-11.733	-8.53071	-8.87619	-9.71332	-9.71332	200632_s_at	g5174656	NDRG1	chr8q24.3	0008285 // negative regulation of cell proliferation // inferred from electronic annotation /// 0010038 // response to metal ion // traceable author statement /// 0030330 // DNA damage response, signal transduction by p53 class mediator // inferred from expression pattern /// 0032287 // peripheral nervous system myelin maintenance // inferred from electronic annotation /// 0042127 // regulation o…	0005634 // nucleus // inferred from direct assay /// 0005737 // cytoplasm // inferred from direct assay /// 0005813 // centrosome // inferred from direct assay /// 0005815 // microtubule organizing center // inferred from electronic annotation /// 0005829 // cytosol // inferred from electronic annotation /// 0005856 // cytoskeleton // inferred from electronic annotation /// 0005874 // microtubule…	0005515 // protein binding // inferred from physical interaction /// 0008017 // microtubule binding // inferred from direct assay /// 0017137 // Rab GTPase binding // inferred from direct assay /// 0043015 // gamma-tubulin binding // inferred from direct assay /// 0045296 // cadherin binding // inferred from direct assay
10215	Q13516	OLIG2	oligodendrocyte lineage transcription factor 2	-18.5588	-11.813		-5.6207	-14.6165	-6.74573	-10.1186	213825_at	Hs.176977.0	OLIG2	chr21q22.11	0000122 // negative regulation of transcription from RNA polymerase II promoter // inferred from electronic annotation /// 0006351 // transcription, DNA-templated // inferred from electronic annotation /// 0006355 // regulation of transcription, DNA-templated // inferred from electronic annotation /// 0006366 // transcription from RNA polymerase II promoter // inferred from electronic annotation …	0005634 // nucleus // inferred from electronic annotation /// 0005737 // cytoplasm // inferred from electronic annotation	0003677 // DNA binding // inferred from electronic annotation /// 0003700 // transcription factor activity, sequence-specific DNA binding // inferred from electronic annotation /// 0003705 // transcription factor activity, RNA polymerase II distal enhancer sequence-specific binding // inferred from electronic annotation /// 0005515 // protein binding // inferred from electronic annotation /// 004…
1464	Q6UVK1	CSPG4	chondroitin sulfate proteoglycan 4	-16.5456	-8.23188	-9.11537	-8.98249	-6.84317	-8.31368	-8.31368	214297_at	Hs.9004.1	CSPG4	chr15q24.2	0000187 // activation of MAPK activity // inferred from electronic annotation /// 0001525 // angiogenesis // inferred from electronic annotation /// 0005975 // carbohydrate metabolic process // traceable author statement /// 0007165 // signal transduction // inferred from electronic annotation /// 0007169 // transmembrane receptor protein tyrosine kinase signaling pathway // inferred from electro…	0005576 // extracellular region // traceable author statement /// 0005796 // Golgi lumen // traceable author statement /// 0005886 // plasma membrane // inferred from electronic annotation /// 0005887 // integral component of plasma membrane // traceable author statement /// 0005925 // focal adhesion // inferred from direct assay /// 0009986 // cell surface // inferred from direct assay /// 00099…	0004871 // signal transducer activity // inferred from electronic annotation /// 0005515 // protein binding // inferred from electronic annotation /// 0019901 // protein kinase binding // inferred from physical interaction
100	P00813	ADA	adenosine deaminase	-16.2024	-9.50535	-8.21181	-4.29193	-7.58729	-6.69701	-6.69701	216705_s_at	Hs.1217.1	ADA	chr20q13.12	0001666 // response to hypoxia // inferred from direct assay /// 0001701 // in utero embryonic development // inferred from electronic annotation /// 0001821 // histamine secretion // inferred from electronic annotation /// 0001829 // trophectodermal cell differentiation // inferred from electronic annotation /// 0001889 // liver development // inferred from electronic annotation /// 0001890 // p…	0005615 // extracellular space // inferred from electronic annotation /// 0005737 // cytoplasm // inferred from direct assay /// 0005764 // lysosome // inferred from direct assay /// 0005829 // cytosol // traceable author statement /// 0005886 // plasma membrane // inferred from direct assay /// 0009897 // external side of plasma membrane // inferred from direct assay /// 0009986 // cell surface …	0001883 // purine nucleoside binding // inferred from electronic annotation /// 0004000 // adenosine deaminase activity // inferred from direct assay /// 0004000 // adenosine deaminase activity // inferred from sequence or structural similarity /// 0005515 // protein binding // inferred from physical interaction /// 0008270 // zinc ion binding // inferred from mutant phenotype /// 0008270 // zinc…
11030	Q93062	RBPMS	RNA binding protein with multiple splicing	-15.9119	-6.27832	-8.76989	-11.1883	-8.94263	-9.63359	-9.63359	231961_at	Hs.112572.0	RBPMS	chr8p12	0000398 // mRNA splicing, via spliceosome // inferred from electronic annotation /// 0006351 // transcription, DNA-templated // inferred from electronic annotation /// 0006355 // regulation of transcription, DNA-templated // inferred from electronic annotation /// 0006396 // RNA processing // traceable author statement /// 0010862 // positive regulation of pathway-restricted SMAD protein phosphor…	0005634 // nucleus // inferred from electronic annotation /// 0005654 // nucleoplasm // inferred from direct assay /// 0005737 // cytoplasm // inferred from direct assay	0000166 // nucleotide binding // inferred from electronic annotation /// 0003676 // nucleic acid binding // inferred from electronic annotation /// 0003713 // transcription coactivator activity // inferred from direct assay /// 0003723 // RNA binding // inferred from electronic annotation /// 0005515 // protein binding // inferred from physical interaction /// 0008143 // poly(A) binding // inferr…
4176	P33993	MCM7	minichromosome maintenance complex component 7	-15.3937	-6.25616	-8.92934	-9.44756	-9.03564	-9.13752	-9.13752	210983_s_at	g12751125	MCM7	chr7q21.3-q22.1	0000082 // G1/S transition of mitotic cell cycle // traceable author statement /// 0000278 // mitotic cell cycle // traceable author statement /// 0006260 // DNA replication // traceable author statement /// 0006268 // DNA unwinding involved in DNA replication // inferred from electronic annotation /// 0006270 // DNA replication initiation // inferred from electronic annotation /// 0006271 // DNA…	0000784 // nuclear chromosome, telomeric region // inferred from direct assay /// 0000785 // chromatin // traceable author statement /// 0005634 // nucleus // inferred from electronic annotation /// 0005654 // nucleoplasm // inferred from direct assay /// 0005654 // nucleoplasm // traceable author statement /// 0005737 // cytoplasm // inferred from direct assay /// 0005829 // cytosol // inferred …	0000166 // nucleotide binding // inferred from electronic annotation /// 0003677 // DNA binding // traceable author statement /// 0003678 // DNA helicase activity // inferred from electronic annotation /// 0003697 // single-stranded DNA binding // inferred from electronic annotation /// 0004003 // ATP-dependent DNA helicase activity // inferred from direct assay /// 0004386 // helicase activity /…
6585	O75093	SLIT1	slit guidance ligand 1	-15.3383	-8.27805	-10.391	-4.74371	-6.04591	-7.0602	-7.0602	213601_at	Hs.133466.1	SLIT1	chr10q23.3-q24	0007275 // multicellular organismal development // inferred from electronic annotation /// 0007399 // nervous system development // inferred from electronic annotation /// 0007409 // axonogenesis // inferred from electronic annotation /// 0007411 // axon guidance // inferred from direct assay /// 0007411 // axon guidance // traceable author statement /// 0007420 // brain development // inferred f…	0005576 // extracellular region // inferred from electronic annotation /// 0005578 // proteinaceous extracellular matrix // not recorded /// 0005615 // extracellular space // not recorded /// 0005615 // extracellular space // non-traceable author statement /// 0005623 // cell // inferred from electronic annotation	0005509 // calcium ion binding // non-traceable author statement /// 0005515 // protein binding // inferred from electronic annotation /// 0008201 // heparin binding // not recorded /// 0043395 // heparan sulfate proteoglycan binding // inferred from electronic annotation /// 0048495 // Roundabout binding // inferred from physical interaction
1969	P29317	EPHA2	EPH receptor A2	-14.9686	-11.3145		-0.63781	-10.3246	-3.65412	-5.48118	203499_at	g4758277	EPHA2	chr1p36	0001501 // skeletal system development // inferred from electronic annotation /// 0001525 // angiogenesis // inferred from electronic annotation /// 0001568 // blood vessel development // inferred from electronic annotation /// 0001570 // vasculogenesis // inferred from electronic annotation /// 0001649 // osteoblast differentiation // inferred from sequence or structural similarity /// 0006468 /…	0005622 // intracellular // inferred from direct assay /// 0005886 // plasma membrane // inferred from direct assay /// 0005886 // plasma membrane // traceable author statement /// 0005887 // integral component of plasma membrane // inferred from direct assay /// 0005925 // focal adhesion // inferred from direct assay /// 0009986 // cell surface // inferred from direct assay /// 0016020 // membra…	0000166 // nucleotide binding // inferred from electronic annotation /// 0004672 // protein kinase activity // inferred from electronic annotation /// 0004713 // protein tyrosine kinase activity // inferred from electronic annotation /// 0004714 // transmembrane receptor protein tyrosine kinase activity // inferred from direct assay /// 0005003 // ephrin receptor activity // inferred from electro…
7791	Q15942	ZYX	zyxin	-14.7327	-5.24082	-9.80633	-7.94605	-10.7232	-9.49186	-6.27085	238016_s_at	Hs.160874.0	ZYX	chr7q32	0007155 // cell adhesion // traceable author statement /// 0007160 // cell-matrix adhesion // inferred by curator /// 0007165 // signal transduction // traceable author statement /// 0007179 // transforming growth factor beta receptor signaling pathway // inferred from mutant phenotype /// 0007229 // integrin-mediated signaling pathway // inferred from mutant phenotype /// 0007267 // cell-cell si…	0001725 // stress fiber // inferred from direct assay /// 0005634 // nucleus // inferred from direct assay /// 0005737 // cytoplasm // inferred from direct assay /// 0005856 // cytoskeleton // inferred from electronic annotation /// 0005886 // plasma membrane // traceable author statement /// 0005887 // integral component of plasma membrane // traceable author statement /// 0005913 // cell-cell a…	0005515 // protein binding // inferred from physical interaction /// 0008270 // zinc ion binding // inferred from electronic annotation /// 0044822 // poly(A) RNA binding // inferred from direct assay /// 0046872 // metal ion binding // inferred from electronic annotation
57568	Q9P2F8	SIPA1L2	signal-induced proliferation-associated 1 like 2	-14.7276	-5.78053	-7.66701	-9.3014	-9.87277	-8.94706	-8.94706	233587_s_at	Hs.18760.1	SIPA1L2	chr1q42.2	0043547 // positive regulation of GTPase activity // inferred from electronic annotation /// 0051056 // regulation of small GTPase mediated signal transduction // inferred from electronic annotation	---	0005096 // GTPase activator activity // inferred from electronic annotation /// 0005515 // protein binding // inferred from physical interaction
5420	O00592	PODXL	podocalyxin-like	-13.9862	-8.20602		-8.42441	-8.91605	-5.78015	-8.67023	201578_at	g4885556	PODXL	chr7q32-q33	0007155 // cell adhesion // inferred from electronic annotation /// 0007162 // negative regulation of cell adhesion // inferred from sequence or structural similarity /// 0016477 // cell migration // inferred from sequence or structural similarity /// 0022407 // regulation of cell-cell adhesion // inferred from electronic annotation /// 0022408 // negative regulation of cell-cell adhesion // infe…	0001726 // ruffle // inferred from direct assay /// 0005615 // extracellular space // inferred from direct assay /// 0005737 // cytoplasm // inferred from direct assay /// 0005886 // plasma membrane // inferred from direct assay /// 0005887 // integral component of plasma membrane // traceable author statement /// 0005902 // microvillus // inferred from electronic annotation /// 0016020 // membra…	0005515 // protein binding // inferred from physical interaction
7298	P04818	TYMS	thymidylate synthetase	-13.725	-4.36598	-10.5372	-7.58728	-9.9525	-9.35898	-9.35898	217684_at	Hs.141307.0	TYMS	chr18p11.32	0000082 // G1/S transition of mitotic cell cycle // traceable author statement /// 0000083 // regulation of transcription involved in G1/S transition of mitotic cell cycle // traceable author statement /// 0000278 // mitotic cell cycle // traceable author statement /// 0006139 // nucleobase-containing compound metabolic process // traceable author statement /// 0006206 // pyrimidine nucleobase me…	0005634 // nucleus // inferred from direct assay /// 0005654 // nucleoplasm // traceable author statement /// 0005730 // nucleolus // inferred from electronic annotation /// 0005737 // cytoplasm // inferred from direct assay /// 0005739 // mitochondrion // inferred from direct assay /// 0005743 // mitochondrial inner membrane // inferred from direct assay /// 0005759 // mitochondrial matrix // in…	0000166 // nucleotide binding // inferred from electronic annotation /// 0003729 // mRNA binding // inferred from electronic annotation /// 0004799 // thymidylate synthase activity // inferred from direct assay /// 0004799 // thymidylate synthase activity // traceable author statement /// 0005542 // folic acid binding // inferred by curator /// 0008144 // drug binding // inferred from electronic …
9497	Q9Y6M7	SLC4A7	solute carrier family 4, sodium bicarbonate cotransporter, member 7	-13.2868	-4.70294	-16.1711	-7.64043	-1.94001	-8.58386	-8.58386	210286_s_at	g6650103	SLC4A7	chr3p22	0006810 // transport // inferred from electronic annotation /// 0006811 // ion transport // traceable author statement /// 0006814 // sodium ion transport // inferred from electronic annotation /// 0006820 // anion transport // inferred from electronic annotation /// 0007601 // visual perception // inferred from electronic annotation /// 0015701 // bicarbonate transport // not recorded /// 001570…	0005886 // plasma membrane // traceable author statement /// 0005887 // integral component of plasma membrane // not recorded /// 0016020 // membrane // inferred from electronic annotation /// 0016021 // integral component of membrane // non-traceable author statement /// 0016323 // basolateral plasma membrane // inferred from electronic annotation /// 0016324 // apical plasma membrane // inferre…	0005215 // transporter activity // inferred from electronic annotation /// 0005452 // inorganic anion exchanger activity // inferred from electronic annotation /// 0008509 // anion transmembrane transporter activity // inferred from electronic annotation /// 0008510 // sodium:bicarbonate symporter activity // not recorded /// 0008510 // sodium:bicarbonate symporter activity // non-traceable autho…
4173	P33991	MCM4	minichromosome maintenance complex component 4	-13.2651	-4.58822	-9.12866	-7.7866	-9.11537	-8.67688	-7.30335	242479_s_at	Hs.296277.0	MCM4	chr8q11.2	0000082 // G1/S transition of mitotic cell cycle // traceable author statement /// 0000278 // mitotic cell cycle // traceable author statement /// 0006260 // DNA replication // non-traceable author statement /// 0006260 // DNA replication // traceable author statement /// 0006268 // DNA unwinding involved in DNA replication // inferred from electronic annotation /// 0006270 // DNA replication ini…	0000784 // nuclear chromosome, telomeric region // inferred from direct assay /// 0005634 // nucleus // non-traceable author statement /// 0005654 // nucleoplasm // inferred from direct assay /// 0005654 // nucleoplasm // traceable author statement /// 0016020 // membrane // inferred from direct assay /// 0042555 // MCM complex // inferred from direct assay	0000166 // nucleotide binding // inferred from electronic annotation /// 0003677 // DNA binding // inferred from electronic annotation /// 0003678 // DNA helicase activity // inferred from electronic annotation /// 0003697 // single-stranded DNA binding // inferred from electronic annotation /// 0004003 // ATP-dependent DNA helicase activity // inferred from direct assay /// 0004386 // helicase a…
55619	Q96BY6	DOCK10	dedicator of cytokinesis 10	-13.155	-7.93289		-4.51782	-11.1484	-5.22207	-7.83311	219279_at	g8923209	DOCK10	chr2q36.2	0007264 // small GTPase mediated signal transduction // inferred from electronic annotation /// 0030334 // regulation of cell migration // inferred from direct assay /// 0043547 // positive regulation of GTPase activity // inferred from electronic annotation	0005622 // intracellular // inferred from electronic annotation /// 0016020 // membrane // inferred from direct assay /// 0070062 // extracellular exosome // inferred from direct assay	0005085 // guanyl-nucleotide exchange factor activity // inferred from electronic annotation /// 0005089 // Rho guanyl-nucleotide exchange factor activity // inferred from electronic annotation /// 0005515 // protein binding // inferred from physical interaction /// 0017048 // Rho GTPase binding // inferred from electronic annotation
4172	P25205	MCM3	minichromosome maintenance complex component 3	-13.006	-5.8926	-7.49427	-5.84659	-7.9992	-7.11336	-7.11336	201555_at	g6631094	MCM3	chr6p12	0000082 // G1/S transition of mitotic cell cycle // traceable author statement /// 0000278 // mitotic cell cycle // traceable author statement /// 0006260 // DNA replication // traceable author statement /// 0006270 // DNA replication initiation // inferred from electronic annotation /// 0006271 // DNA strand elongation involved in DNA replication // traceable author statement /// 0007049 // cell…	0000784 // nuclear chromosome, telomeric region // inferred from direct assay /// 0005634 // nucleus // inferred from direct assay /// 0005654 // nucleoplasm // inferred from direct assay /// 0005654 // nucleoplasm // traceable author statement /// 0005658 // alpha DNA polymerase:primase complex // traceable author statement /// 0005737 // cytoplasm // inferred from electronic annotation /// 0005…	0000166 // nucleotide binding // inferred from electronic annotation /// 0003677 // DNA binding // inferred from electronic annotation /// 0003678 // DNA helicase activity // inferred from electronic annotation /// 0004386 // helicase activity // inferred from electronic annotation /// 0005515 // protein binding // inferred from physical interaction /// 0005524 // ATP binding // inferred from ele…
28231	Q96BD0	SLCO4A1	solute carrier organic anion transporter family, member 4A1	-12.8459	-12.8459						229239_x_at	Hs.235782.3	SLCO4A1	chr20q13.33	0042403 // thyroid hormone metabolic process // inferred from electronic annotation /// 0043252 // sodium-independent organic anion transport // traceable author statement /// 0055085 // transmembrane transport // traceable author statement /// 0070327 // thyroid hormone transport // not recorded /// 0098656 // anion transmembrane transport // not recorded	0005886 // plasma membrane // traceable author statement /// 0005887 // integral component of plasma membrane // not recorded	0015347 // sodium-independent organic anion transmembrane transporter activity // not recorded /// 0015349 // thyroid hormone transmembrane transporter activity // not recorded
200150	Q8N7P1	PLD5	phospholipase D family, member 5	-12.8256	-12.8256						242173_at	Hs.12292.0	PLD5	chr1q43	0008152 // metabolic process // inferred from electronic annotation	0016020 // membrane // inferred from electronic annotation /// 0016021 // integral component of membrane // inferred from electronic annotation	0003824 // catalytic activity // inferred from electronic annotation
116448	Q8TAK6	OLIG1	oligodendrocyte transcription factor 1	-12.6755	-12.6755						228170_at	Hs.56663.0	OLIG1	chr21q22.11	0006351 // transcription, DNA-templated // inferred from electronic annotation /// 0006355 // regulation of transcription, DNA-templated // inferred from electronic annotation /// 0007275 // multicellular organismal development // inferred from electronic annotation /// 0048663 // neuron fate commitment // inferred from electronic annotation /// 0048709 // oligodendrocyte differentiation // infer…	0005634 // nucleus // inferred from electronic annotation	0003677 // DNA binding // inferred from electronic annotation /// 0005515 // protein binding // inferred from physical interaction /// 0046983 // protein dimerization activity // inferred from electronic annotation
4907	P21589	NT5E	5'-nucleotidase, ecto (CD73)	-12.4765	-8.19782	-3.70727	-4.03946	-5.08919	-4.27864	-4.27864	227486_at	Hs.153952.1	NT5E	chr6q14-q21	0006144 // purine nucleobase metabolic process // traceable author statement /// 0006164 // purine nucleotide biosynthetic process // inferred from electronic annotation /// 0006195 // purine nucleotide catabolic process // traceable author statement /// 0006196 // AMP catabolic process // inferred from electronic annotation /// 0006206 // pyrimidine nucleobase metabolic process // traceable auth…	0005737 // cytoplasm // inferred from direct assay /// 0005886 // plasma membrane // inferred from direct assay /// 0005886 // plasma membrane // traceable author statement /// 0009986 // cell surface // inferred from direct assay /// 0016020 // membrane // traceable author statement /// 0016021 // integral component of membrane // inferred from electronic annotation /// 0031225 // anchored compo…	0000166 // nucleotide binding // inferred from electronic annotation /// 0008198 // ferrous iron binding // inferred from electronic annotation /// 0008253 // 5'-nucleotidase activity // not recorded /// 0008253 // 5'-nucleotidase activity // inferred from direct assay /// 0016787 // hydrolase activity // inferred from electronic annotation /// 0016788 // hydrolase activity, acting on ester bonds…
7204	O75962	TRIO	trio Rho guanine nucleotide exchange factor	-12.4212	-5.36984	-4.87659	-6.55084	-9.72661	-7.05135	-7.05135	244527_at	Hs.202240.0	TRIO	chr5p15.2	0006468 // protein phosphorylation // inferred from electronic annotation /// 0007185 // transmembrane receptor protein tyrosine phosphatase signaling pathway // traceable author statement /// 0007264 // small GTPase mediated signal transduction // traceable author statement /// 0007411 // axon guidance // traceable author statement /// 0035023 // regulation of Rho protein signal transduction // …	0005829 // cytosol // traceable author statement	0004674 // protein serine/threonine kinase activity // inferred from electronic annotation /// 0005085 // guanyl-nucleotide exchange factor activity // traceable author statement /// 0005089 // Rho guanyl-nucleotide exchange factor activity // inferred from electronic annotation /// 0005515 // protein binding // inferred from physical interaction /// 0005524 // ATP binding // inferred from electr…
326625	Q96EY8	MMAB	methylmalonic aciduria (cobalamin deficiency) cblB type	-12.3643	-3.95316	-8.71674	-6.28509	-10.2315	-8.41112	-8.41112	242082_at	Hs.271865.0	MMAB	chr12q24	0006766 // vitamin metabolic process // traceable author statement /// 0006767 // water-soluble vitamin metabolic process // traceable author statement /// 0008152 // metabolic process // inferred from electronic annotation /// 0009235 // cobalamin metabolic process // traceable author statement /// 0009236 // cobalamin biosynthetic process // inferred from electronic annotation /// 0044281 // sm…	0005739 // mitochondrion // inferred from electronic annotation /// 0005759 // mitochondrial matrix // traceable author statement	0000166 // nucleotide binding // inferred from electronic annotation /// 0005515 // protein binding // inferred from physical interaction /// 0005524 // ATP binding // inferred from electronic annotation /// 0008817 // cob(I)yrinic acid a,c-diamide adenosyltransferase activity // inferred from direct assay /// 0008817 // cob(I)yrinic acid a,c-diamide adenosyltransferase activity // traceable auth…
7425	O15240	VGF	VGF nerve growth factor inducible	-12.2876	-5.91833	-6.56413	-6.04591	-6.49769	-6.36924	-6.36924	205586_x_at	g4507888	VGF	chr7q22.1	0001541 // ovarian follicle development // inferred from electronic annotation /// 0002021 // response to dietary excess // inferred from electronic annotation /// 0006091 // generation of precursor metabolites and energy // inferred from electronic annotation /// 0009409 // response to cold // inferred from electronic annotation /// 0019953 // sexual reproduction // inferred from electronic anno…	0005576 // extracellular region // inferred from electronic annotation /// 0005615 // extracellular space // inferred from direct assay /// 0030133 // transport vesicle // inferred from electronic annotation /// 0031410 // cytoplasmic vesicle // inferred from direct assay /// 0043231 // intracellular membrane-bounded organelle // inferred from direct assay	0005179 // hormone activity // not recorded /// 0005184 // neuropeptide hormone activity // inferred from electronic annotation /// 0008083 // growth factor activity // inferred from electronic annotation
30011	Q96B97	SH3KBP1	SH3-domain kinase binding protein 1	-12.274	-5.24475	-5.28851	-7.97263	-7.82646	-7.0292	-7.0292	235692_at	Hs.31922.0	SH3KBP1	chrXp22.1-p21.3	0006897 // endocytosis // inferred from electronic annotation /// 0006915 // apoptotic process // inferred from electronic annotation /// 0007010 // cytoskeleton organization // inferred from mutant phenotype /// 0007173 // epidermal growth factor receptor signaling pathway // traceable author statement /// 0007267 // cell-cell signaling // non-traceable author statement /// 0008360 // regulation…	0005737 // cytoplasm // inferred from electronic annotation /// 0005829 // cytosol // traceable author statement /// 0005856 // cytoskeleton // inferred from electronic annotation /// 0005886 // plasma membrane // traceable author statement /// 0005911 // cell-cell junction // inferred from electronic annotation /// 0005925 // focal adhesion // inferred from electronic annotation /// 0016020 // m…	0005515 // protein binding // inferred from physical interaction /// 0016301 // kinase activity // inferred from electronic annotation /// 0017124 // SH3 domain binding // inferred from electronic annotation
10687	Q9UL42	PNMA2	paraneoplastic Ma antigen 2	-12.1863	-2.67226	-6.71029	-9.67345	-12.1583	-9.514	-9.514	209598_at	g4240254	PNMA2	chr8p21.2	0043065 // positive regulation of apoptotic process // inferred from sequence or structural similarity	0005634 // nucleus // inferred from electronic annotation /// 0005730 // nucleolus // inferred from electronic annotation	0005515 // protein binding // inferred from physical interaction
55215	Q9NVI1	FANCI	Fanconi anemia complementation group I	-12.1395	-5.45576		-6.36481	-13.6863	-6.68372	-10.0256	223785_at	g13279100	FANCI	chr15q26.1	0006281 // DNA repair // traceable author statement /// 0006974 // cellular response to DNA damage stimulus // inferred from electronic annotation /// 0007049 // cell cycle // inferred from electronic annotation /// 0007095 // mitotic G2 DNA damage checkpoint // not recorded /// 0031398 // positive regulation of protein ubiquitination // inferred from direct assay /// 0036297 // interstrand cross…	0005634 // nucleus // inferred from electronic annotation /// 0005634 // nucleus // inferred from direct assay /// 0005654 // nucleoplasm // inferred from direct assay /// 0005654 // nucleoplasm // traceable author statement /// 0005737 // cytoplasm // inferred from direct assay /// 0005886 // plasma membrane // inferred from direct assay /// 0016020 // membrane // inferred from direct assay	0003677 // DNA binding // inferred from electronic annotation /// 0005515 // protein binding // inferred from physical interaction /// 0070182 // DNA polymerase binding // inferred from physical interaction
4174	P33992	MCM5	minichromosome maintenance complex component 5	-11.9458	-5.58539	-6.44454	-6.11235	-6.52427	-6.36039	-6.36039	216237_s_at	Hs.77171.1	MCM5	chr22q13.1	0000082 // G1/S transition of mitotic cell cycle // traceable author statement /// 0000278 // mitotic cell cycle // traceable author statement /// 0006260 // DNA replication // traceable author statement /// 0006270 // DNA replication initiation // inferred from electronic annotation /// 0006271 // DNA strand elongation involved in DNA replication // traceable author statement /// 0007049 // cell…	0000784 // nuclear chromosome, telomeric region // inferred from direct assay /// 0005634 // nucleus // traceable author statement /// 0005654 // nucleoplasm // inferred from direct assay /// 0005654 // nucleoplasm // traceable author statement /// 0016020 // membrane // inferred from direct assay /// 0042555 // MCM complex // inferred from direct assay	0000166 // nucleotide binding // inferred from electronic annotation /// 0003677 // DNA binding // inferred from electronic annotation /// 0003678 // DNA helicase activity // inferred from electronic annotation /// 0003682 // chromatin binding // inferred from electronic annotation /// 0003688 // DNA replication origin binding // inferred from electronic annotation /// 0004386 // helicase activit…
5214	Q01813	PFKP	phosphofructokinase, platelet	-11.7734	-7.02969	-3.6807	-4.05275	-6.49769	-4.74371	-4.74371	240202_x_at	Hs.26010.0	PFKP	chr10p15.3-p15.2	0005975 // carbohydrate metabolic process // traceable author statement /// 0006002 // fructose 6-phosphate metabolic process // inferred from electronic annotation /// 0006006 // glucose metabolic process // traceable author statement /// 0006096 // glycolytic process // inferred from electronic annotation /// 0008152 // metabolic process // inferred from electronic annotation /// 0016310 // pho…	0005634 // nucleus // inferred from direct assay /// 0005737 // cytoplasm // inferred from electronic annotation /// 0005829 // cytosol // traceable author statement /// 0005945 // 6-phosphofructokinase complex // inferred from direct assay /// 0016020 // membrane // inferred from direct assay /// 0070062 // extracellular exosome // inferred from direct assay	0000166 // nucleotide binding // inferred from electronic annotation /// 0003824 // catalytic activity // inferred from electronic annotation /// 0003872 // 6-phosphofructokinase activity // inferred from sequence or structural similarity /// 0003872 // 6-phosphofructokinase activity // traceable author statement /// 0005524 // ATP binding // inferred from electronic annotation /// 0016301 // kin…
1717	Q9UBM7	DHCR7	7-dehydrocholesterol reductase	-11.5141	-5.80482	-5.91303	-3.81357	-7.40126	-5.70929	-5.70929	201791_s_at	g4503320	DHCR7	chr11q13.4	0001568 // blood vessel development // inferred from electronic annotation /// 0006629 // lipid metabolic process // inferred from electronic annotation /// 0006694 // steroid biosynthetic process // inferred from electronic annotation /// 0006695 // cholesterol biosynthetic process // inferred from electronic annotation /// 0006695 // cholesterol biosynthetic process // inferred from mutant phen…	0005640 // nuclear outer membrane // inferred from direct assay /// 0005783 // endoplasmic reticulum // inferred from direct assay /// 0005789 // endoplasmic reticulum membrane // traceable author statement /// 0016020 // membrane // inferred from direct assay /// 0016021 // integral component of membrane // inferred from electronic annotation /// 0030176 // integral component of endoplasmic reti…	0016491 // oxidoreductase activity // inferred from electronic annotation /// 0016628 // oxidoreductase activity, acting on the CH-CH group of donors, NAD or NADP as acceptor // inferred from electronic annotation /// 0047598 // 7-dehydrocholesterol reductase activity // inferred from direct assay
100127888	Q8TB00	SLCO4A1-AS1	SLCO4A1 antisense RNA 1	-11.4896	-11.4896						1554332_a_at	Hs2.211250.1	SLCO4A1-AS1	chr20q13.33	---	---	---
4175	Q14566	MCM6	minichromosome maintenance complex component 6	-11.4823	-4.43977	-4.46467	-5.70043	-10.9624	-7.04249	-7.04249	238977_at	Hs.162434.0	MCM6	chr2q21	0000082 // G1/S transition of mitotic cell cycle // traceable author statement /// 0000278 // mitotic cell cycle // traceable author statement /// 0006260 // DNA replication // non-traceable author statement /// 0006260 // DNA replication // traceable author statement /// 0006268 // DNA unwinding involved in DNA replication // inferred from electronic annotation /// 0006270 // DNA replication ini…	0000784 // nuclear chromosome, telomeric region // inferred from direct assay /// 0005634 // nucleus // inferred from direct assay /// 0005634 // nucleus // non-traceable author statement /// 0005654 // nucleoplasm // inferred from direct assay /// 0005654 // nucleoplasm // traceable author statement /// 0042555 // MCM complex // inferred from direct assay	0000166 // nucleotide binding // inferred from electronic annotation /// 0003677 // DNA binding // inferred from electronic annotation /// 0003678 // DNA helicase activity // inferred from electronic annotation /// 0003697 // single-stranded DNA binding // inferred from electronic annotation /// 0004003 // ATP-dependent DNA helicase activity // inferred from direct assay /// 0004386 // helicase a…
9590	Q02952	AKAP12	A kinase (PRKA) anchor protein 12	-11.481	-5.20924	-7.62715	-4.4381	-6.75016	-6.2718	-6.2718	231067_s_at	Hs.38022.1	AKAP12	chr6q24-q25	0006605 // protein targeting // inferred from electronic annotation /// 0007186 // G-protein coupled receptor signaling pathway // traceable author statement /// 0010739 // positive regulation of protein kinase A signaling // inferred from mutant phenotype /// 0030819 // positive regulation of cAMP biosynthetic process // inferred from mutant phenotype /// 0090036 // regulation of protein kinase …	0005737 // cytoplasm // inferred from direct assay /// 0005856 // cytoskeleton // inferred from electronic annotation /// 0005886 // plasma membrane // inferred from direct assay /// 0005925 // focal adhesion // inferred from direct assay /// 0005938 // cell cortex // inferred from electronic annotation	0005515 // protein binding // inferred from physical interaction /// 0008179 // adenylate cyclase binding // inferred from physical interaction /// 0051018 // protein kinase A binding // inferred from electronic annotation
3655	P23229	ITGA6	integrin alpha 6	-11.3425	-6.95309	-2.93658	-6.3781	-3.85344	-4.38937	-4.38937	215177_s_at	Hs.227730.2	ITGA6	chr2q31.1	0007044 // cell-substrate junction assembly // traceable author statement /// 0007155 // cell adhesion // inferred from electronic annotation /// 0007160 // cell-matrix adhesion // inferred from electronic annotation /// 0007229 // integrin-mediated signaling pathway // inferred from electronic annotation /// 0007596 // blood coagulation // traceable author statement /// 0010668 // ectodermal cel…	0005604 // basement membrane // inferred from electronic annotation /// 0005886 // plasma membrane // inferred from direct assay /// 0005886 // plasma membrane // traceable author statement /// 0005925 // focal adhesion // inferred from direct assay /// 0008305 // integrin complex // inferred from electronic annotation /// 0009897 // external side of plasma membrane // inferred from electronic an…	0005178 // integrin binding // inferred from electronic annotation /// 0005515 // protein binding // inferred from physical interaction /// 0046872 // metal ion binding // inferred from electronic annotation
3838	P52292	KPNA2	karyopherin alpha 2 (RAG cohort 1, importin alpha 1)	-11.3303	-3.25135	-10.5372	-5.80673	-7.8929	-8.07893	-8.07893	211762_s_at	g13543656	KPNA2	chr17q24.2	0000018 // regulation of DNA recombination // traceable author statement /// 0006259 // DNA metabolic process // traceable author statement /// 0006281 // DNA repair // traceable author statement /// 0006302 // double-strand break repair // traceable author statement /// 0006606 // protein import into nucleus // inferred from electronic annotation /// 0006607 // NLS-bearing protein import into nu…	0005634 // nucleus // inferred from electronic annotation /// 0005643 // nuclear pore // not recorded /// 0005654 // nucleoplasm // inferred from direct assay /// 0005654 // nucleoplasm // traceable author statement /// 0005737 // cytoplasm // inferred from direct assay /// 0005829 // cytosol // traceable author statement /// 0016020 // membrane // inferred from direct assay	0005488 // binding // inferred from electronic annotation /// 0005515 // protein binding // inferred from physical interaction /// 0008139 // nuclear localization sequence binding // inferred from direct assay /// 0008565 // protein transporter activity // not recorded /// 0042826 // histone deacetylase binding // inferred from physical interaction /// 0044822 // poly(A) RNA binding // inferred f…
64943	Q9H857	NT5DC2	5'-nucleotidase domain containing 2	-11.3189	-4.75035	-6.65714	-6.08577	-6.96276	-6.56856	-6.56856	218051_s_at	g12597652	NT5DC2	chr3p21.1	0006470 // protein dephosphorylation // --- /// 0008152 // metabolic process // inferred from electronic annotation /// 0016311 // dephosphorylation // not recorded	---	0008253 // 5'-nucleotidase activity // not recorded /// 0016787 // hydrolase activity // inferred from electronic annotation /// 0046872 // metal ion binding // inferred from electronic annotation
2194	P49327	FASN	fatty acid synthase	-11.3035	-3.03851	-7.97263	-8.19852	-8.62373	-8.26496	-8.26496	217006_x_at	Hs.83190.1	FASN	chr17q25	0001649 // osteoblast differentiation // inferred from direct assay /// 0006084 // acetyl-CoA metabolic process // inferred from electronic annotation /// 0006112 // energy reserve metabolic process // traceable author statement /// 0006629 // lipid metabolic process // inferred from electronic annotation /// 0006631 // fatty acid metabolic process // traceable author statement /// 0006633 // fat…	0005737 // cytoplasm // inferred from direct assay /// 0005739 // mitochondrion // inferred from electronic annotation /// 0005794 // Golgi apparatus // inferred from direct assay /// 0005829 // cytosol // traceable author statement /// 0005886 // plasma membrane // inferred from direct assay /// 0016020 // membrane // inferred from direct assay /// 0042470 // melanosome // inferred from electron…	0003824 // catalytic activity // inferred from electronic annotation /// 0004312 // fatty acid synthase activity // traceable author statement /// 0004313 // [acyl-carrier-protein] S-acetyltransferase activity // inferred from electronic annotation /// 0004314 // [acyl-carrier-protein] S-malonyltransferase activity // inferred from electronic annotation /// 0004315 // 3-oxoacyl-[acyl-carrier-prot…
39	Q9BWD1	ACAT2	acetyl-CoA acetyltransferase 2	-11.2853	-6.36888	-4.05275	-4.67727	-6.01933	-4.91645	-4.91645	209608_s_at	g12653278	ACAT2	chr6q25.3	0006629 // lipid metabolic process // inferred by curator /// 0008152 // metabolic process // inferred from electronic annotation	0005634 // nucleus // inferred from direct assay /// 0005654 // nucleoplasm // inferred from direct assay /// 0005730 // nucleolus // inferred from direct assay /// 0005737 // cytoplasm // inferred from direct assay /// 0070062 // extracellular exosome // inferred from direct assay	0003824 // catalytic activity // inferred from electronic annotation /// 0003985 // acetyl-CoA C-acetyltransferase activity // inferred from direct assay /// 0005515 // protein binding // inferred from physical interaction /// 0016740 // transferase activity // inferred from electronic annotation /// 0016746 // transferase activity, transferring acyl groups // inferred from electronic annotation …
2744	O94925	GLS	glutaminase	-11.2852	-3.96809	-6.08577	-6.97605	-8.88948	-7.3171	-7.3171	241034_at	Hs.68837.0	GLS	chr2q32-q34	0001967 // suckling behavior // inferred from electronic annotation /// 0002087 // regulation of respiratory gaseous exchange by neurological system process // inferred from electronic annotation /// 0006367 // transcription initiation from RNA polymerase II promoter // traceable author statement /// 0006537 // glutamate biosynthetic process // inferred from direct assay /// 0006537 // glutamate …	0005737 // cytoplasm // inferred from electronic annotation /// 0005739 // mitochondrion // inferred from direct assay /// 0005739 // mitochondrion // non-traceable author statement /// 0005759 // mitochondrial matrix // traceable author statement /// 0005829 // cytosol // inferred from electronic annotation	0004359 // glutaminase activity // inferred from direct assay /// 0004359 // glutaminase activity // non-traceable author statement /// 0005515 // protein binding // inferred from physical interaction /// 0016787 // hydrolase activity // inferred from electronic annotation
3251	P00492	HPRT1	hypoxanthine phosphoribosyltransferase 1	-11.2193	-6.59521	-4.50454	-4.6507	-4.71714	-4.62412	-4.62412	202854_at	g4504482	HPRT1	chrXq26.1	0001975 // response to amphetamine // inferred from electronic annotation /// 0006144 // purine nucleobase metabolic process // traceable author statement /// 0006164 // purine nucleotide biosynthetic process // inferred from mutant phenotype /// 0006166 // purine ribonucleoside salvage // inferred from mutant phenotype /// 0006168 // adenine salvage // not recorded /// 0006178 // guanine salvage…	0005737 // cytoplasm // inferred from direct assay /// 0005829 // cytosol // not recorded /// 0005829 // cytosol // traceable author statement /// 0070062 // extracellular exosome // inferred from direct assay	0000166 // nucleotide binding // inferred from electronic annotation /// 0000287 // magnesium ion binding // inferred from direct assay /// 0004422 // hypoxanthine phosphoribosyltransferase activity // not recorded /// 0004422 // hypoxanthine phosphoribosyltransferase activity // inferred from direct assay /// 0005515 // protein binding // inferred from physical interaction /// 0016740 // transfe…
2118	P43268	ETV4	ets variant 4	-11.1178	-11.1222		0.0132875		0.00442916	0.0132875	211603_s_at	g5733846	ETV4	chr17q21.31	0006351 // transcription, DNA-templated // inferred from electronic annotation /// 0006355 // regulation of transcription, DNA-templated // inferred from electronic annotation /// 0006357 // regulation of transcription from RNA polymerase II promoter // --- /// 0006366 // transcription from RNA polymerase II promoter // inferred by curator /// 0008045 // motor neuron axon guidance // inferred fro…	0005622 // intracellular // inferred from electronic annotation /// 0005634 // nucleus // inferred from electronic annotation /// 0005654 // nucleoplasm // traceable author statement /// 0005730 // nucleolus // inferred from direct assay	0000978 // RNA polymerase II core promoter proximal region sequence-specific DNA binding // inferred from direct assay /// 0000981 // RNA polymerase II transcription factor activity, sequence-specific DNA binding // not recorded /// 0001077 // transcriptional activator activity, RNA polymerase II core promoter proximal region sequence-specific binding // inferred by curator /// 0003677 // DNA bin…
5111	P12004	PCNA	proliferating cell nuclear antigen	-10.998	-2.99435	-8.06564	-8.05235	-7.8929	-8.00363	-6.96095	201202_at	g4505640	PCNA	chr20pter-p12	0000082 // G1/S transition of mitotic cell cycle // traceable author statement /// 0000083 // regulation of transcription involved in G1/S transition of mitotic cell cycle // traceable author statement /// 0000278 // mitotic cell cycle // traceable author statement /// 0000722 // telomere maintenance via recombination // traceable author statement /// 0000723 // telomere maintenance // traceable …	0000784 // nuclear chromosome, telomeric region // inferred from direct assay /// 0005634 // nucleus // inferred from direct assay /// 0005654 // nucleoplasm // inferred from direct assay /// 0005654 // nucleoplasm // traceable author statement /// 0005663 // DNA replication factor C complex // traceable author statement /// 0005737 // cytoplasm // inferred from direct assay /// 0005813 // centro…	0000701 // purine-specific mismatch base pair DNA N-glycosylase activity // inferred from direct assay /// 0003677 // DNA binding // inferred from electronic annotation /// 0003682 // chromatin binding // inferred from direct assay /// 0003684 // damaged DNA binding // inferred from direct assay /// 0005515 // protein binding // inferred from physical interaction /// 0030331 // estrogen receptor …
113174	Q96ER3	SAAL1	serum amyloid A-like 1	-10.6642	-3.58625	-18.4699	0	-2.76385	-7.07792	-10.6169	225614_at	Hs.183733.0	SAAL1	chr11p15.1	---	0005581 // collagen trimer // inferred from electronic annotation /// 0005615 // extracellular space // not recorded	0005488 // binding // inferred from electronic annotation
23397	Q15003	NCAPH	non-SMC condensin I complex subunit H	-10.5819	-7.91545		-3.08275	-4.91645	-2.6664	-3.9996	212949_at	Hs.1192.0	NCAPH	chr2q11.2	0000278 // mitotic cell cycle // traceable author statement /// 0007049 // cell cycle // inferred from electronic annotation /// 0007067 // mitotic nuclear division // inferred from electronic annotation /// 0007076 // mitotic chromosome condensation // inferred from direct assay /// 0030261 // chromosome condensation // inferred from electronic annotation /// 0051301 // cell division // inferred…	0000796 // condensin complex // inferred from direct assay /// 0005634 // nucleus // inferred from electronic annotation /// 0005694 // chromosome // inferred from electronic annotation /// 0005737 // cytoplasm // inferred from electronic annotation /// 0005737 // cytoplasm // inferred from direct assay /// 0005829 // cytosol // traceable author statement /// 0016020 // membrane // inferred from …	0005515 // protein binding // inferred from physical interaction
64151	Q9BPX3	NCAPG	non-SMC condensin I complex subunit G	-10.532	-5.4384	-5.83331	-3.09604	-6.35153	-5.09362	-5.09362	218663_at	g11641252	NCAPG	chr4p15.33	0000278 // mitotic cell cycle // traceable author statement /// 0007049 // cell cycle // inferred from electronic annotation /// 0007067 // mitotic nuclear division // inferred from electronic annotation /// 0007076 // mitotic chromosome condensation // inferred from direct assay /// 0007076 // mitotic chromosome condensation // non-traceable author statement /// 0030261 // chromosome condensatio…	0000793 // condensed chromosome // inferred from electronic annotation /// 0000796 // condensin complex // inferred from direct assay /// 0005634 // nucleus // non-traceable author statement /// 0005694 // chromosome // inferred from electronic annotation /// 0005737 // cytoplasm // inferred from direct assay /// 0005813 // centrosome // inferred from direct assay /// 0005829 // cytosol // tracea…	0005488 // binding // inferred from electronic annotation /// 0005515 // protein binding // inferred from physical interaction
200916	Q6P5R6	RPL22L1	ribosomal protein L22-like 1	-10.5093	-2.00517	-16.5964	-3.77371	-5.14235	-8.50414	-8.50414	225541_at	Hs.293981.0	RPL22L1	chr3q26.2	0002181 // cytoplasmic translation // not recorded /// 0006412 // translation // inferred from electronic annotation	0005622 // intracellular // inferred from electronic annotation /// 0005840 // ribosome // inferred from electronic annotation /// 0022625 // cytosolic large ribosomal subunit // not recorded /// 0030529 // ribonucleoprotein complex // inferred from electronic annotation	0003735 // structural constituent of ribosome // not recorded /// 0044822 // poly(A) RNA binding // not recorded
4171	P49736	MCM2	minichromosome maintenance complex component 2	-10.4912	-4.70666	-4.49125	-5.07591	-7.7866	-5.78458	-5.78458	202107_s_at	g4758705	MCM2	chr3q21	0000082 // G1/S transition of mitotic cell cycle // traceable author statement /// 0000278 // mitotic cell cycle // traceable author statement /// 0006260 // DNA replication // traceable author statement /// 0006268 // DNA unwinding involved in DNA replication // inferred from electronic annotation /// 0006270 // DNA replication initiation // inferred from mutant phenotype /// 0006271 // DNA stra…	0000784 // nuclear chromosome, telomeric region // inferred from direct assay /// 0000785 // chromatin // inferred from direct assay /// 0005634 // nucleus // inferred from direct assay /// 0005654 // nucleoplasm // inferred from direct assay /// 0005654 // nucleoplasm // traceable author statement /// 0005664 // nuclear origin of replication recognition complex // inferred from electronic annota…	0000166 // nucleotide binding // inferred from electronic annotation /// 0003677 // DNA binding // traceable author statement /// 0003678 // DNA helicase activity // inferred from electronic annotation /// 0003688 // DNA replication origin binding // inferred from electronic annotation /// 0004386 // helicase activity // inferred from electronic annotation /// 0005515 // protein binding // inferr…
2222	P37268	FDFT1	farnesyl-diphosphate farnesyltransferase 1	-10.3348	-4.21359	-8.02578	-2.01973	-8.31811	-6.12121	-6.12121	241954_at	Hs.270823.0	FDFT1	chr8p23.1-p22	0006694 // steroid biosynthetic process // traceable author statement /// 0006695 // cholesterol biosynthetic process // traceable author statement /// 0008299 // isoprenoid biosynthetic process // inferred from electronic annotation /// 0044255 // cellular lipid metabolic process // traceable author statement /// 0044281 // small molecule metabolic process // traceable author statement /// 00453…	0005783 // endoplasmic reticulum // inferred from direct assay /// 0005789 // endoplasmic reticulum membrane // traceable author statement /// 0016021 // integral component of membrane // inferred from electronic annotation	0004310 // farnesyl-diphosphate farnesyltransferase activity // traceable author statement /// 0016491 // oxidoreductase activity // inferred from electronic annotation /// 0051996 // squalene synthase activity // inferred from electronic annotation
6513	P11166	SLC2A1	solute carrier family 2 (facilitated glucose transporter), member 1	-10.317	-4.80706	-5.76687	-4.06604	-6.69701	-5.50997	-5.50997	201250_s_at	g5730050	SLC2A1	chr1p34.2	0005975 // carbohydrate metabolic process // traceable author statement /// 0005989 // lactose biosynthetic process // traceable author statement /// 0006112 // energy reserve metabolic process // traceable author statement /// 0006461 // protein complex assembly // inferred from direct assay /// 0006766 // vitamin metabolic process // traceable author statement /// 0006767 // water-soluble vitam…	0000139 // Golgi membrane // traceable author statement /// 0001939 // female pronucleus // inferred from electronic annotation /// 0005622 // intracellular // inferred from electronic annotation /// 0005737 // cytoplasm // inferred from electronic annotation /// 0005829 // cytosol // inferred from electronic annotation /// 0005886 // plasma membrane // inferred from direct assay /// 0005886 // p…	0005215 // transporter activity // inferred from electronic annotation /// 0005351 // sugar:proton symporter activity // --- /// 0005355 // glucose transmembrane transporter activity // inferred from direct assay /// 0005355 // glucose transmembrane transporter activity // traceable author statement /// 0005515 // protein binding // inferred from physical interaction /// 0019900 // kinase binding…
586	P54687	BCAT1	branched chain amino-acid transaminase 1, cytosolic	-10.2285	-4.94443	-3.95974	-6.75016	-5.14235	-5.28408	-5.28408	226517_at	Hs.317432.0	BCAT1	chr12p12.1	0000082 // G1/S transition of mitotic cell cycle // traceable author statement /// 0008152 // metabolic process // inferred from electronic annotation /// 0008283 // cell proliferation // traceable author statement /// 0008652 // cellular amino acid biosynthetic process // inferred from electronic annotation /// 0009081 // branched-chain amino acid metabolic process // inferred from electronic an…	0005737 // cytoplasm // inferred from electronic annotation /// 0005739 // mitochondrion // inferred from electronic annotation /// 0005829 // cytosol // traceable author statement	0003824 // catalytic activity // inferred from electronic annotation /// 0004084 // branched-chain-amino-acid transaminase activity // not recorded /// 0008483 // transaminase activity // inferred from electronic annotation /// 0016740 // transferase activity // inferred from electronic annotation /// 0042802 // identical protein binding // inferred from electronic annotation /// 0052654 // L-leu…
9957	O14792	HS3ST1	heparan sulfate (glucosamine) 3-O-sulfotransferase 1	-10.1248	-10.1248						213991_s_at	Hs.40968.1	HS3ST1	chr4p16	0005975 // carbohydrate metabolic process // traceable author statement /// 0006024 // glycosaminoglycan biosynthetic process // traceable author statement /// 0030203 // glycosaminoglycan metabolic process // traceable author statement /// 0044281 // small molecule metabolic process // traceable author statement	0005796 // Golgi lumen // traceable author statement /// 0016021 // integral component of membrane // traceable author statement	0008146 // sulfotransferase activity // traceable author statement /// 0008467 // [heparan sulfate]-glucosamine 3-sulfotransferase 1 activity // inferred from electronic annotation
3157	Q01581	HMGCS1	3-hydroxy-3-methylglutaryl-CoA synthase 1 (soluble)	-10.0236	-4.17705	-5.15563	-6.11235	-6.2718	-5.84659	-5.84659	221750_at	Hs.77910.1	HMGCS1	chr5p14-p13	0001889 // liver development // inferred from electronic annotation /// 0006629 // lipid metabolic process // non-traceable author statement /// 0006694 // steroid biosynthetic process // inferred from electronic annotation /// 0006695 // cholesterol biosynthetic process // traceable author statement /// 0007420 // brain development // inferred from electronic annotation /// 0008152 // metabolic …	0005634 // nucleus // inferred from direct assay /// 0005654 // nucleoplasm // inferred from direct assay /// 0005737 // cytoplasm // inferred from direct assay /// 0005829 // cytosol // traceable author statement /// 0005886 // plasma membrane // inferred from direct assay	0003824 // catalytic activity // inferred from electronic annotation /// 0004421 // hydroxymethylglutaryl-CoA synthase activity // inferred from electronic annotation /// 0008144 // drug binding // inferred from electronic annotation /// 0016740 // transferase activity // inferred from electronic annotation /// 0016853 // isomerase activity // inferred from electronic annotation /// 0042803 // pr…
8788	P80370	DLK1	delta-like 1 homolog (Drosophila)	-9.94044	-9.94044						235600_at	Hs.116631.0	DLK1	chr14q32	0007219 // Notch signaling pathway // traceable author statement /// 0007275 // multicellular organismal development // traceable author statement /// 0009791 // post-embryonic development // inferred from electronic annotation /// 0010468 // regulation of gene expression // inferred from electronic annotation /// 0030154 // cell differentiation // inferred from electronic annotation /// 0045746 …	0005615 // extracellular space // inferred from direct assay /// 0009897 // external side of plasma membrane // inferred from electronic annotation /// 0016020 // membrane // inferred from electronic annotation /// 0016021 // integral component of membrane // inferred from electronic annotation	0005509 // calcium ion binding // inferred from electronic annotation /// 0005515 // protein binding // inferred from electronic annotation
8728	Q9H013	ADAM19	ADAM metallopeptidase domain 19	-9.93183	-9.14343		-2.36521		-0.788404	-2.36521	221128_at	g12738835	ADAM19	chr5q33.3	0006508 // proteolysis // inferred from electronic annotation /// 0006509 // membrane protein ectodomain proteolysis // inferred from electronic annotation /// 0007507 // heart development // inferred from electronic annotation	0005794 // Golgi apparatus // inferred from electronic annotation /// 0016020 // membrane // inferred from electronic annotation /// 0016021 // integral component of membrane // inferred from electronic annotation	0004222 // metalloendopeptidase activity // inferred from electronic annotation /// 0005515 // protein binding // inferred from electronic annotation /// 0008233 // peptidase activity // inferred from electronic annotation /// 0008237 // metallopeptidase activity // inferred from electronic annotation /// 0008270 // zinc ion binding // inferred from electronic annotation /// 0016787 // hydrolase …
7112	P42166	TMPO	thymopoietin	-9.91323	-4.48299	-0.857058	-3.93981	-3.3485	-5.43025	-2.71512	237863_at	Hs.157583.0	TMPO	chr12q22	0006355 // regulation of transcription, DNA-templated // inferred from electronic annotation	0000785 // chromatin // inferred from direct assay /// 0005634 // nucleus // inferred from direct assay /// 0005634 // nucleus // traceable author statement /// 0005635 // nuclear envelope // traceable author statement /// 0005637 // nuclear inner membrane // inferred from electronic annotation /// 0005694 // chromosome // inferred from electronic annotation /// 0005737 // cytoplasm // inferred f…	0003677 // DNA binding // inferred from electronic annotation /// 0005515 // protein binding // inferred from physical interaction /// 0005521 // lamin binding // traceable author statement
64131	Q86Y38	XYLT1	xylosyltransferase I	-9.74902	-9.74902						232574_at	Hs.302736.0	XYLT1	chr16p12.3	0006024 // glycosaminoglycan biosynthetic process // traceable author statement /// 0015012 // heparan sulfate proteoglycan biosynthetic process // inferred from electronic annotation /// 0030206 // chondroitin sulfate biosynthetic process // inferred from electronic annotation /// 0034605 // cellular response to heat // inferred from electronic annotation	0000139 // Golgi membrane // inferred from direct assay /// 0005576 // extracellular region // inferred from electronic annotation /// 0005783 // endoplasmic reticulum // inferred from electronic annotation /// 0005789 // endoplasmic reticulum membrane // inferred from electronic annotation /// 0005794 // Golgi apparatus // inferred from electronic annotation /// 0016020 // membrane // inferred f…	0008375 // acetylglucosaminyltransferase activity // inferred from electronic annotation /// 0016740 // transferase activity // inferred from electronic annotation /// 0016757 // transferase activity, transferring glycosyl groups // inferred from electronic annotation /// 0030158 // protein xylosyltransferase activity // traceable author statement
92609	Q3ZCQ8	TIMM50	translocase of inner mitochondrial membrane 50 homolog (S. cerevisiae)	-9.71105	-1.57454	-11.7596	-5.55426	-7.09564	-8.13651	-8.13651	224913_s_at	Hs.233952.2	TIMM50	chr19q13.2	0001836 // release of cytochrome c from mitochondria // inferred from direct assay /// 0006470 // protein dephosphorylation // inferred from direct assay /// 0006626 // protein targeting to mitochondrion // traceable author statement /// 0006810 // transport // inferred from electronic annotation /// 0007006 // mitochondrial membrane organization // inferred from mutant phenotype /// 0015031 // p…	0005634 // nucleus // inferred from electronic annotation /// 0005654 // nucleoplasm // inferred from direct assay /// 0005739 // mitochondrion // inferred from direct assay /// 0005743 // mitochondrial inner membrane // inferred from direct assay /// 0005744 // mitochondrial inner membrane presequence translocase complex // inferred from physical interaction /// 0016020 // membrane // inferred f…	0003723 // RNA binding // inferred from electronic annotation /// 0004721 // phosphoprotein phosphatase activity // inferred from direct assay /// 0004722 // protein serine/threonine phosphatase activity // inferred from direct assay /// 0004725 // protein tyrosine phosphatase activity // inferred from direct assay /// 0005134 // interleukin-2 receptor binding // inferred from direct assay /// 00…
3732	P27701	CD82	CD82 molecule	-9.70963	-8.32771		0	-4.14577	-1.38192	-4.14577	228910_at	Hs.164261.0	CD82	chr11p11.2	0007166 // cell surface receptor signaling pathway // not recorded	0005886 // plasma membrane // traceable author statement /// 0005887 // integral component of plasma membrane // traceable author statement /// 0016020 // membrane // inferred from electronic annotation /// 0016021 // integral component of membrane // inferred from electronic annotation /// 0070062 // extracellular exosome // inferred from direct assay	0005515 // protein binding // inferred from physical interaction
84959	Q8TF42	UBASH3B	ubiquitin associated and SH3 domain containing B	-9.7075	-7.27142		-1.06302	-6.24523	-2.43608	-3.65412	240387_at	Hs.170785.0	UBASH3B	chr11q24.1	0006469 // negative regulation of protein kinase activity // inferred from electronic annotation /// 0009968 // negative regulation of signal transduction // inferred from electronic annotation /// 0035335 // peptidyl-tyrosine dephosphorylation // inferred from electronic annotation /// 0045671 // negative regulation of osteoclast differentiation // inferred from electronic annotation /// 0045779…	0005634 // nucleus // inferred from electronic annotation /// 0005737 // cytoplasm // inferred from electronic annotation	0004725 // protein tyrosine phosphatase activity // inferred from electronic annotation /// 0005515 // protein binding // inferred from physical interaction
137835	Q6P5X7	TMEM71	transmembrane protein 71	-9.65731	-9.65731						238429_at	Hs.293842.0	TMEM71	chr8q24.22	---	0016020 // membrane // inferred from electronic annotation /// 0016021 // integral component of membrane // inferred from electronic annotation	---
2181	O95573	ACSL3	acyl-CoA synthetase long-chain family member 3	-9.6506	-3.13076	-8.30482	-3.74713	-7.50756	-6.51984	-6.51984	201662_s_at	g4165017	ACSL3	chr2q34-q35	0001676 // long-chain fatty acid metabolic process // inferred from electronic annotation /// 0001676 // long-chain fatty acid metabolic process // inferred from mutant phenotype /// 0006629 // lipid metabolic process // inferred from electronic annotation /// 0006631 // fatty acid metabolic process // inferred from electronic annotation /// 0006633 // fatty acid biosynthetic process // inferred …	0005739 // mitochondrion // inferred from electronic annotation /// 0005741 // mitochondrial outer membrane // inferred from electronic annotation /// 0005777 // peroxisome // inferred from electronic annotation /// 0005778 // peroxisomal membrane // inferred from electronic annotation /// 0005783 // endoplasmic reticulum // inferred from direct assay /// 0005789 // endoplasmic reticulum membrane…	0000166 // nucleotide binding // inferred from electronic annotation /// 0003824 // catalytic activity // inferred from electronic annotation /// 0004467 // long-chain fatty acid-CoA ligase activity // inferred from mutant phenotype /// 0005524 // ATP binding // inferred from electronic annotation /// 0016874 // ligase activity // inferred from electronic annotation /// 0019901 // protein kinase …
9188	Q9NR30	DDX21	DEAD (Asp-Glu-Ala-Asp) box helicase 21	-9.5727	-1.46719	-15.6264	-3.72056	-4.9696	-8.1055	-8.1055	224654_at	Hs.5122.0	DDX21	chr10q21	0001649 // osteoblast differentiation // inferred from direct assay /// 0006351 // transcription, DNA-templated // inferred from electronic annotation /// 0006355 // regulation of transcription, DNA-templated // inferred from electronic annotation /// 0006364 // rRNA processing // inferred from electronic annotation /// 0006366 // transcription from RNA polymerase II promoter // inferred from mut…	0005622 // intracellular // inferred from electronic annotation /// 0005634 // nucleus // inferred from direct assay /// 0005654 // nucleoplasm // inferred from electronic annotation /// 0005730 // nucleolus // inferred from direct assay /// 0016020 // membrane // inferred from direct assay	0000166 // nucleotide binding // inferred from electronic annotation /// 0003676 // nucleic acid binding // inferred from electronic annotation /// 0003677 // DNA binding // inferred from electronic annotation /// 0003723 // RNA binding // inferred from electronic annotation /// 0003725 // double-stranded RNA binding // inferred from electronic annotation /// 0004004 // ATP-dependent RNA helicase…
2956	P52701	MSH6	mutS homolog 6	-9.52923	-3.96611	-3.60097	-5.23536	-7.85304	-5.56312	-5.56312	211450_s_at	g2687868	MSH6	chr2p16	0000710 // meiotic mismatch repair // not recorded /// 0000710 // meiotic mismatch repair // inferred from sequence or structural similarity /// 0006281 // DNA repair // inferred from direct assay /// 0006281 // DNA repair // traceable author statement /// 0006298 // mismatch repair // inferred from direct assay /// 0006298 // mismatch repair // inferred from genetic interaction /// 0006298 // mi…	0000228 // nuclear chromosome // not recorded /// 0000790 // nuclear chromatin // inferred from electronic annotation /// 0005634 // nucleus // inferred from electronic annotation /// 0005654 // nucleoplasm // inferred from direct assay /// 0005654 // nucleoplasm // traceable author statement /// 0005694 // chromosome // inferred from electronic annotation /// 0005737 // cytoplasm // inferred fro…	0000166 // nucleotide binding // inferred from electronic annotation /// 0000287 // magnesium ion binding // inferred from direct assay /// 0000400 // four-way junction DNA binding // inferred from direct assay /// 0003677 // DNA binding // inferred from electronic annotation /// 0003682 // chromatin binding // inferred from electronic annotation /// 0003684 // damaged DNA binding // inferred fro…
9319	Q15645	TRIP13	thyroid hormone receptor interactor 13	-9.51736	-6.77124		-2.13932	-6.09906	-2.74613	-4.11919	204033_at	g11321606	TRIP13	chr5p15.33	0001556 // oocyte maturation // inferred from electronic annotation /// 0006302 // double-strand break repair // inferred from sequence or structural similarity /// 0006366 // transcription from RNA polymerase II promoter // traceable author statement /// 0007130 // synaptonemal complex assembly // inferred from sequence or structural similarity /// 0007131 // reciprocal meiotic recombination // …	0001673 // male germ cell nucleus // inferred from electronic annotation /// 0005634 // nucleus // traceable author statement	0000166 // nucleotide binding // inferred from electronic annotation /// 0003712 // transcription cofactor activity // traceable author statement /// 0005515 // protein binding // inferred from physical interaction /// 0005524 // ATP binding // non-traceable author statement /// 0042802 // identical protein binding // inferred from physical interaction
2289	Q13451	FKBP5	FK506 binding protein 5	-9.35928	-4.22579	-4.61084	-6.64386	-4.14577	-5.13349	-5.13349	224856_at	Hs.7557.1	FKBP5	chr6p21.31	0000413 // protein peptidyl-prolyl isomerization // inferred from electronic annotation /// 0006457 // protein folding // traceable author statement /// 0061077 // chaperone-mediated protein folding // inferred from direct assay	0005634 // nucleus // inferred from electronic annotation /// 0005654 // nucleoplasm // inferred from direct assay /// 0005737 // cytoplasm // inferred from electronic annotation /// 0005737 // cytoplasm // --- /// 0005789 // endoplasmic reticulum membrane // not recorded /// 0016020 // membrane // inferred from direct assay /// 0070062 // extracellular exosome // inferred from direct assay	0003755 // peptidyl-prolyl cis-trans isomerase activity // inferred from direct assay /// 0005515 // protein binding // inferred from physical interaction /// 0005528 // FK506 binding // not recorded /// 0016853 // isomerase activity // inferred from electronic annotation /// 0031072 // heat shock protein binding // inferred from physical interaction
4678	P49321	NASP	nuclear autoantigenic sperm protein (histone-binding)	-9.35003	-2.75932	-8.03907	-5.43467	-6.29838	-6.5907	-6.5907	242918_at	Hs.221750.0	NASP	chr1p34.1	0001824 // blastocyst development // inferred from sequence or structural similarity /// 0006260 // DNA replication // inferred from sequence or structural similarity /// 0006334 // nucleosome assembly // inferred from direct assay /// 0006335 // DNA replication-dependent nucleosome assembly // inferred from direct assay /// 0006336 // DNA replication-independent nucleosome assembly // inferred f…	0000790 // nuclear chromatin // inferred from direct assay /// 0005634 // nucleus // inferred from sequence or structural similarity /// 0005654 // nucleoplasm // inferred from direct assay /// 0005737 // cytoplasm // inferred from electronic annotation /// 0043234 // protein complex // inferred from direct assay	0005515 // protein binding // inferred from physical interaction /// 0032403 // protein complex binding // inferred from direct assay /// 0042393 // histone binding // inferred from electronic annotation /// 0051879 // Hsp90 protein binding // inferred from sequence or structural similarity
22895	Q9Y2J0	RPH3A	rabphilin 3A	-9.34307	-9.34307		0				205230_at	g7662431	RPH3A	chr12q24.13	0006810 // transport // inferred from electronic annotation /// 0006886 // intracellular protein transport // inferred from electronic annotation /// 0006906 // vesicle fusion // not recorded /// 0007420 // brain development // inferred from electronic annotation /// 0015031 // protein transport // inferred from electronic annotation /// 0016079 // synaptic vesicle exocytosis // not recorded /// …	0005622 // intracellular // inferred from electronic annotation /// 0005794 // Golgi apparatus // inferred from sequence or structural similarity /// 0005829 // cytosol // inferred from sequence or structural similarity /// 0005886 // plasma membrane // not recorded /// 0008021 // synaptic vesicle // traceable author statement /// 0016020 // membrane // inferred from electronic annotation /// 001…	0005509 // calcium ion binding // not recorded /// 0005509 // calcium ion binding // inferred from sequence or structural similarity /// 0005515 // protein binding // inferred from physical interaction /// 0005544 // calcium-dependent phospholipid binding // not recorded /// 0005544 // calcium-dependent phospholipid binding // inferred from sequence or structural similarity /// 0005546 // phospha…
8407	P37802	TAGLN2	transgelin 2	-9.31093	-3.12772	-8.80975	-5.46125	-4.27864	-6.18321	-6.18321	210978_s_at	g12803566	TAGLN2	chr1q21-q25	0030855 // epithelial cell differentiation // inferred from direct assay	0031982 // vesicle // inferred from direct assay /// 0070062 // extracellular exosome // inferred from direct assay	0005515 // protein binding // inferred from physical interaction /// 0051015 // actin filament binding // inferred from electronic annotation
8840	O95388	WISP1	WNT1 inducible signaling pathway protein 1	-9.29977	-9.29977						235821_at	Hs.131329.0	WISP1	chr8q24.22	0001558 // regulation of cell growth // inferred from electronic annotation /// 0007155 // cell adhesion // not recorded /// 0007165 // signal transduction // traceable author statement /// 0007267 // cell-cell signaling // traceable author statement /// 0016055 // Wnt signaling pathway // inferred from electronic annotation /// 0060548 // negative regulation of cell death // not recorded	0005576 // extracellular region // inferred from electronic annotation /// 0005578 // proteinaceous extracellular matrix // not recorded /// 0005615 // extracellular space // non-traceable author statement /// 0005737 // cytoplasm // inferred from direct assay	0005178 // integrin binding // not recorded /// 0005515 // protein binding // inferred from electronic annotation /// 0005520 // insulin-like growth factor binding // inferred from electronic annotation /// 0008201 // heparin binding // not recorded
205	P27144	AK4	adenylate kinase 4	-9.24406	-6.93643	-0.0531512	-3.18905	-3.6807	-2.30763	-2.30763	230630_at	Hs.292805.0	AK4	chr1p31.3	0001889 // liver development // inferred from electronic annotation /// 0006139 // nucleobase-containing compound metabolic process // inferred from electronic annotation /// 0006165 // nucleoside diphosphate phosphorylation // inferred from direct assay /// 0006172 // ADP biosynthetic process // inferred from electronic annotation /// 0007420 // brain development // inferred from electronic anno…	0005739 // mitochondrion // inferred from direct assay /// 0005759 // mitochondrial matrix // inferred from sequence or structural similarity /// 0070062 // extracellular exosome // inferred from direct assay	0000166 // nucleotide binding // inferred from electronic annotation /// 0004017 // adenylate kinase activity // inferred from direct assay /// 0004550 // nucleoside diphosphate kinase activity // inferred from direct assay /// 0005524 // ATP binding // inferred from electronic annotation /// 0005525 // GTP binding // inferred from electronic annotation /// 0016301 // kinase activity // inferred …
11065	O00762	UBE2C	ubiquitin-conjugating enzyme E2C	-9.22147	-5.73566	-2.43165	-3.10932	-4.91645	-3.48581	-3.48581	202954_at	g5902145	UBE2C	chr20q13.12	0000278 // mitotic cell cycle // traceable author statement /// 0006511 // ubiquitin-dependent protein catabolic process // inferred from direct assay /// 0007049 // cell cycle // inferred from electronic annotation /// 0007067 // mitotic nuclear division // inferred from electronic annotation /// 0007094 // mitotic spindle assembly checkpoint // traceable author statement /// 0008054 // negative…	0005634 // nucleus // not recorded /// 0005654 // nucleoplasm // traceable author statement /// 0005680 // anaphase-promoting complex // inferred from direct assay /// 0005737 // cytoplasm // not recorded /// 0005829 // cytosol // traceable author statement	0000166 // nucleotide binding // inferred from electronic annotation /// 0004842 // ubiquitin-protein transferase activity // inferred from direct assay /// 0005515 // protein binding // inferred from physical interaction /// 0005524 // ATP binding // inferred from electronic annotation /// 0016740 // transferase activity // inferred from electronic annotation /// 0016874 // ligase activity // in…
3161	O75330	HMMR	hyaluronan-mediated motility receptor (RHAMM)	-9.09091	-9.09091						209709_s_at	g2959555	HMMR	chr5q34	0005975 // carbohydrate metabolic process // traceable author statement /// 0030203 // glycosaminoglycan metabolic process // traceable author statement /// 0030212 // hyaluronan metabolic process // traceable author statement /// 0030214 // hyaluronan catabolic process // traceable author statement /// 0044281 // small molecule metabolic process // traceable author statement	0005737 // cytoplasm // inferred from electronic annotation /// 0005886 // plasma membrane // traceable author statement /// 0009986 // cell surface // inferred from electronic annotation /// 0016020 // membrane // inferred from direct assay	0005515 // protein binding // inferred from physical interaction /// 0005540 // hyaluronic acid binding // inferred from electronic annotation
147841	K7ESQ2	SPC24	SPC24, NDC80 kinetochore complex component	-9.06597	-5.66432	-5.85988	-2.07288	-2.2722	-3.40165	-3.40165	235572_at	Hs.165190.0	SPC24	chr19p13.2	0000278 // mitotic cell cycle // traceable author statement /// 0007049 // cell cycle // inferred from electronic annotation /// 0007067 // mitotic nuclear division // inferred from electronic annotation /// 0007264 // small GTPase mediated signal transduction // traceable author statement /// 0051301 // cell division // inferred from electronic annotation	0000775 // chromosome, centromeric region // inferred from electronic annotation /// 0000776 // kinetochore // inferred from electronic annotation /// 0000777 // condensed chromosome kinetochore // inferred from electronic annotation /// 0005634 // nucleus // inferred from direct assay /// 0005694 // chromosome // inferred from electronic annotation /// 0005730 // nucleolus // inferred from direc…	0005515 // protein binding // inferred from physical interaction
81706	Q8TAE6	PPP1R14C	protein phosphatase 1, regulatory (inhibitor) subunit 14C	-8.97843	-5.44833	-5.08919	-1.78055	-3.72056	-3.5301	-3.5301	226907_at	Hs.192822.0	PPP1R14C	chr6q24.3-q25.3	0042325 // regulation of phosphorylation // inferred from electronic annotation /// 0043086 // negative regulation of catalytic activity // inferred from electronic annotation	0005737 // cytoplasm // inferred from electronic annotation /// 0016020 // membrane // inferred from electronic annotation	0004864 // protein phosphatase inhibitor activity // inferred from electronic annotation /// 0004865 // protein serine/threonine phosphatase inhibitor activity // inferred from electronic annotation
80273	Q9HAV7	GRPEL1	GrpE-like 1, mitochondrial (E. coli)	-8.97657	-2.64719	-6.94947	-6.76345	-5.27522	-6.32938	-6.32938	212434_at	Hs.151903.0	GRPEL1	chr4p16	0006457 // protein folding // inferred from electronic annotation /// 0006626 // protein targeting to mitochondrion // traceable author statement /// 0044267 // cellular protein metabolic process // traceable author statement /// 0050790 // regulation of catalytic activity // inferred from electronic annotation	0005634 // nucleus // inferred from direct assay /// 0005739 // mitochondrion // inferred from direct assay /// 0005759 // mitochondrial matrix // inferred from direct assay	0000774 // adenyl-nucleotide exchange factor activity // inferred from electronic annotation /// 0042803 // protein homodimerization activity // inferred from electronic annotation /// 0051082 // unfolded protein binding // inferred from direct assay /// 0051087 // chaperone binding // inferred from electronic annotation
90861	Q9H910	HN1L	hematological and neurological expressed 1-like	-8.92627	-4.9621	-5.67385	-5.32837	-0.890277	-3.96417	-3.96417	216031_x_at	Hs.172035.1	HN1L	chr16p13.3	---	0005634 // nucleus // inferred from electronic annotation /// 0005737 // cytoplasm // inferred from direct assay /// 0005886 // plasma membrane // inferred from direct assay	---
9456	Q86YM7	HOMER1	homer scaffolding protein 1	-8.92359	-3.94512	-1.82042	-6.3781	-6.73687	-4.97846	-4.97846	226651_at	Hs.129051.0	HOMER1	chr5q14.2	0003009 // skeletal muscle contraction // inferred from electronic annotation /// 0007206 // phospholipase C-activating G-protein coupled glutamate receptor signaling pathway // traceable author statement /// 0007216 // G-protein coupled glutamate receptor signaling pathway // inferred from electronic annotation /// 0007268 // synaptic transmission // traceable author statement /// 0007623 // cir…	0005737 // cytoplasm // inferred from electronic annotation /// 0005886 // plasma membrane // --- /// 0005886 // plasma membrane // inferred from electronic annotation /// 0014069 // postsynaptic density // inferred from electronic annotation /// 0016020 // membrane // inferred from electronic annotation /// 0030018 // Z disc // inferred from electronic annotation /// 0030054 // cell junction // …	0005102 // receptor binding // inferred from electronic annotation /// 0005515 // protein binding // inferred from physical interaction /// 0031802 // type 5 metabotropic glutamate receptor binding // inferred from electronic annotation /// 0032947 // protein complex scaffold // inferred from electronic annotation /// 0035256 // G-protein coupled glutamate receptor binding // not recorded /// 003…
54927	Q9NX63	CHCHD3	coiled-coil-helix-coiled-coil-helix domain containing 3	-8.86963	-5.21108	-2.94987	-3.60097	-4.42481	-3.65855	-3.65855	241164_at	Hs.32718.0	CHCHD3	chr7q33	0000122 // negative regulation of transcription from RNA polymerase II promoter // inferred from direct assay /// 0006351 // transcription, DNA-templated // inferred from electronic annotation /// 0006355 // regulation of transcription, DNA-templated // inferred from electronic annotation /// 0007007 // inner mitochondrial membrane organization // inferred from mutant phenotype /// 0008053 // mit…	0005634 // nucleus // inferred from direct assay /// 0005737 // cytoplasm // inferred from direct assay /// 0005739 // mitochondrion // inferred from direct assay /// 0005739 // mitochondrion // inferred from sequence or structural similarity /// 0005743 // mitochondrial inner membrane // inferred from sequence or structural similarity /// 0016020 // membrane // inferred from electronic annotatio…	0001227 // transcriptional repressor activity, RNA polymerase II transcription regulatory region sequence-specific binding // inferred from direct assay /// 0005515 // protein binding // inferred from physical interaction /// 0019902 // phosphatase binding // inferred from direct assay /// 0032947 // protein complex scaffold // inferred from sequence or structural similarity
4860	P00491	PNP	purine nucleoside phosphorylase	-8.8321	-6.24543	-2.51138	-2.64426	-2.60439	-2.58668	-1.46335	201695_s_at	g4557800	PNP	chr14q13.1	0006139 // nucleobase-containing compound metabolic process // inferred from direct assay /// 0006144 // purine nucleobase metabolic process // traceable author statement /// 0006148 // inosine catabolic process // inferred from direct assay /// 0006195 // purine nucleotide catabolic process // traceable author statement /// 0006738 // nicotinamide riboside catabolic process // inferred from dire…	0005576 // extracellular region // inferred from electronic annotation /// 0005622 // intracellular // inferred from direct assay /// 0005634 // nucleus // inferred from electronic annotation /// 0005737 // cytoplasm // inferred from direct assay /// 0005829 // cytosol // traceable author statement /// 0005856 // cytoskeleton // inferred from electronic annotation /// 0070062 // extracellular exo…	0001882 // nucleoside binding // inferred from direct assay /// 0002060 // purine nucleobase binding // inferred from direct assay /// 0003824 // catalytic activity // inferred from electronic annotation /// 0004731 // purine-nucleoside phosphorylase activity // not recorded /// 0004731 // purine-nucleoside phosphorylase activity // inferred from direct assay /// 0008144 // drug binding // inferr…
5036	Q9UQ80	PA2G4	proliferation-associated 2G4	-8.76425	-2.46588	-7.42783	-5.79344	-5.67385	-6.29838	-6.29838	214794_at	Hs.5181.2	PA2G4	chr12q13.2	0006351 // transcription, DNA-templated // inferred from electronic annotation /// 0006355 // regulation of transcription, DNA-templated // inferred from electronic annotation /// 0006364 // rRNA processing // inferred from electronic annotation /// 0006417 // regulation of translation // inferred from electronic annotation /// 0007049 // cell cycle // inferred from electronic annotation /// 0007…	0005634 // nucleus // inferred from direct assay /// 0005654 // nucleoplasm // inferred from direct assay /// 0005730 // nucleolus // inferred from direct assay /// 0005737 // cytoplasm // inferred from direct assay /// 0016020 // membrane // inferred from direct assay /// 0030529 // ribonucleoprotein complex // inferred from electronic annotation /// 0070062 // extracellular exosome // inferred …	0003677 // DNA binding // inferred from direct assay /// 0003700 // transcription factor activity, sequence-specific DNA binding // inferred from direct assay /// 0003723 // RNA binding // inferred from electronic annotation /// 0005515 // protein binding // inferred from physical interaction /// 0031625 // ubiquitin protein ligase binding // inferred from physical interaction /// 0044822 // poly…
708	Q07021	C1QBP	complement component 1, q subcomponent binding protein	-8.74989	-2.0396	-6.4844	-7.04249	-6.60399	-6.71029	-6.71029	214214_s_at	Hs.78614.3	C1QBP	chr17p13.3	0000122 // negative regulation of transcription from RNA polymerase II promoter // inferred from direct assay /// 0002250 // adaptive immune response // inferred from electronic annotation /// 0002376 // immune system process // inferred from electronic annotation /// 0006351 // transcription, DNA-templated // inferred from electronic annotation /// 0006355 // regulation of transcription, DNA-tem…	0005576 // extracellular region // inferred from electronic annotation /// 0005615 // extracellular space // inferred from electronic annotation /// 0005634 // nucleus // inferred from direct assay /// 0005730 // nucleolus // inferred from electronic annotation /// 0005737 // cytoplasm // inferred from sequence or structural similarity /// 0005739 // mitochondrion // inferred from direct assay //…	0001849 // complement component C1q binding // inferred from direct assay /// 0003714 // transcription corepressor activity // inferred from direct assay /// 0003729 // mRNA binding // inferred from sequence or structural similarity /// 0005080 // protein kinase C binding // inferred from electronic annotation /// 0005515 // protein binding // inferred from physical interaction /// 0005540 // hya…
2643	P30793	GCH1	GTP cyclohydrolase 1	-8.74765	-8.74765						204224_s_at	g4503948	GCH1	chr14q22.1-q22.2	0006461 // protein complex assembly // inferred from electronic annotation /// 0006729 // tetrahydrobiopterin biosynthetic process // inferred from direct assay /// 0006729 // tetrahydrobiopterin biosynthetic process // inferred from mutant phenotype /// 0006809 // nitric oxide biosynthetic process // non-traceable author statement /// 0008152 // metabolic process // inferred from electronic anno…	0005634 // nucleus // inferred from direct assay /// 0005654 // nucleoplasm // inferred from direct assay /// 0005737 // cytoplasm // inferred from direct assay /// 0005829 // cytosol // inferred from direct assay /// 0005829 // cytosol // traceable author statement /// 0031410 // cytoplasmic vesicle // inferred from direct assay /// 0031965 // nuclear membrane // inferred from direct assay /// 0…	0000166 // nucleotide binding // inferred from electronic annotation /// 0003824 // catalytic activity // inferred from electronic annotation /// 0003934 // GTP cyclohydrolase I activity // inferred from direct assay /// 0005509 // calcium ion binding // inferred from electronic annotation /// 0005515 // protein binding // inferred from physical interaction /// 0005525 // GTP binding // inferred …
9181	Q92974	ARHGEF2	Rho/Rac guanine nucleotide exchange factor 2	-8.73219	-3.10706	-6.57742	-4.77029	-5.52769	-5.62513	-5.62513	235595_at	Hs.105739.0	ARHGEF2	chr1q21-q22	0000132 // establishment of mitotic spindle orientation // inferred from electronic annotation /// 0000902 // cell morphogenesis // inferred from mutant phenotype /// 0002376 // immune system process // inferred from electronic annotation /// 0006886 // intracellular protein transport // non-traceable author statement /// 0007015 // actin filament organization // inferred from mutant phenotype //…	0005622 // intracellular // inferred from electronic annotation /// 0005737 // cytoplasm // inferred from direct assay /// 0005794 // Golgi apparatus // inferred from electronic annotation /// 0005819 // spindle // inferred from electronic annotation /// 0005829 // cytosol // traceable author statement /// 0005856 // cytoskeleton // inferred from direct assay /// 0005874 // microtubule // inferre…	0005085 // guanyl-nucleotide exchange factor activity // inferred from electronic annotation /// 0005089 // Rho guanyl-nucleotide exchange factor activity // inferred from direct assay /// 0005515 // protein binding // inferred from physical interaction /// 0008017 // microtubule binding // inferred from direct assay /// 0008134 // transcription factor binding // inferred from sequence or structu…
4085	Q13257	MAD2L1	MAD2 mitotic arrest deficient-like 1 (yeast)	-8.72611	-6.44062			-6.85646	-2.28549	-6.85646	236312_at	Hs.44380.0	MAD2L1	chr4q27	0000070 // mitotic sister chromatid segregation // inferred from electronic annotation /// 0000278 // mitotic cell cycle // traceable author statement /// 0007049 // cell cycle // inferred from electronic annotation /// 0007067 // mitotic nuclear division // inferred from electronic annotation /// 0007093 // mitotic cell cycle checkpoint // inferred from direct assay /// 0007093 // mitotic cell c…	0000775 // chromosome, centromeric region // inferred from electronic annotation /// 0000776 // kinetochore // inferred from direct assay /// 0000777 // condensed chromosome kinetochore // inferred from electronic annotation /// 0000922 // spindle pole // inferred from electronic annotation /// 0005634 // nucleus // inferred from direct assay /// 0005643 // nuclear pore // inferred from direct as…	0005515 // protein binding // inferred from physical interaction /// 0042802 // identical protein binding // inferred from physical interaction /// 0042803 // protein homodimerization activity // inferred from physical interaction
23237	Q7LC44	ARC	activity-regulated cytoskeleton-associated protein	-8.70591	-8.70591		0				210090_at	g6319151	ARC	chr8q24.3	0006897 // endocytosis // inferred from electronic annotation /// 0007010 // cytoskeleton organization // inferred from mutant phenotype /// 0007275 // multicellular organismal development // inferred from electronic annotation /// 0007492 // endoderm development // inferred from electronic annotation /// 0007612 // learning // inferred from electronic annotation /// 0009952 // anterior/posterior…	0001669 // acrosomal vesicle // inferred from electronic annotation /// 0005737 // cytoplasm // inferred from direct assay /// 0005768 // endosome // inferred from electronic annotation /// 0005856 // cytoskeleton // inferred from electronic annotation /// 0005886 // plasma membrane // inferred from direct assay /// 0014069 // postsynaptic density // inferred from electronic annotation /// 001562…	0005515 // protein binding // inferred from electronic annotation
4833	O00746	NME4	NME/NM23 nucleoside diphosphate kinase 4	-8.66606	-2.29682	-5.727	-5.97947	-7.40126	-6.36924	-6.36924	212739_s_at	Hs.9235.1	NME4	chr16p13.3	0006163 // purine nucleotide metabolic process // not recorded /// 0006165 // nucleoside diphosphate phosphorylation // inferred from electronic annotation /// 0006183 // GTP biosynthetic process // inferred from electronic annotation /// 0006220 // pyrimidine nucleotide metabolic process // not recorded /// 0006228 // UTP biosynthetic process // inferred from electronic annotation /// 0006241 //…	0005622 // intracellular // not recorded /// 0005739 // mitochondrion // inferred from direct assay /// 0005743 // mitochondrial inner membrane // traceable author statement /// 0005758 // mitochondrial intermembrane space // inferred from electronic annotation /// 0005759 // mitochondrial matrix // inferred from electronic annotation /// 0005829 // cytosol // not recorded /// 0016020 // membrane…	0000166 // nucleotide binding // inferred from electronic annotation /// 0004550 // nucleoside diphosphate kinase activity // not recorded /// 0005515 // protein binding // inferred from physical interaction /// 0005524 // ATP binding // inferred from electronic annotation /// 0008289 // lipid binding // inferred from electronic annotation /// 0016301 // kinase activity // inferred from electroni…
7678	Q15973	ZNF124	zinc finger protein 124	-8.60125	-1.12912	-22.0975	0	-0.318905	-7.47212	-11.2082	234394_at	Hs.271586.1	ZNF124	chr1q44	0002244 // hematopoietic progenitor cell differentiation // inferred from electronic annotation /// 0006091 // generation of precursor metabolites and energy // inferred from mutant phenotype /// 0006096 // glycolytic process // inferred from electronic annotation /// 0006099 // tricarboxylic acid cycle // --- /// 0006099 // tricarboxylic acid cycle // inferred from electronic annotation /// 0006…	0005622 // intracellular // inferred from electronic annotation /// 0005634 // nucleus // inferred from electronic annotation /// 0005739 // mitochondrion // inferred from direct assay /// 0005739 // mitochondrion // inferred from electronic annotation /// 0005829 // cytosol // --- /// 0045252 // oxoglutarate dehydrogenase complex // ---	0003676 // nucleic acid binding // inferred from electronic annotation /// 0003677 // DNA binding // inferred from electronic annotation /// 0004591 // oxoglutarate dehydrogenase (succinyl-transferring) activity // --- /// 0004591 // oxoglutarate dehydrogenase (succinyl-transferring) activity // inferred from electronic annotation /// 0005515 // protein binding // inferred from physical interacti…
9547	O95715	CXCL14	chemokine (C-X-C motif) ligand 14	-8.58084	-8.58084						237038_at	Hs.167406.0	CXCL14	chr5q31	0006935 // chemotaxis // traceable author statement /// 0006955 // immune response // inferred from electronic annotation /// 0007165 // signal transduction // traceable author statement /// 0007267 // cell-cell signaling // traceable author statement /// 0045662 // negative regulation of myoblast differentiation // inferred from electronic annotation /// 0048839 // inner ear development // infer…	0005576 // extracellular region // inferred from electronic annotation /// 0005615 // extracellular space // inferred from electronic annotation /// 0005794 // Golgi apparatus // inferred from direct assay	0005125 // cytokine activity // inferred from electronic annotation /// 0005515 // protein binding // inferred from physical interaction /// 0008009 // chemokine activity // inferred from electronic annotation
57405	Q9HBM1	SPC25	SPC25, NDC80 kinetochore complex component	-8.56042	-5.97818		0	-7.74674	-2.58225	-7.74674	209891_at	g9963834	SPC25	chr2q31.1	0000278 // mitotic cell cycle // traceable author statement /// 0007049 // cell cycle // inferred from electronic annotation /// 0007052 // mitotic spindle organization // inferred from mutant phenotype /// 0007059 // chromosome segregation // inferred from mutant phenotype /// 0007067 // mitotic nuclear division // inferred from electronic annotation /// 0007264 // small GTPase mediated signal t…	0000775 // chromosome, centromeric region // inferred from electronic annotation /// 0000776 // kinetochore // inferred from electronic annotation /// 0000777 // condensed chromosome kinetochore // inferred from direct assay /// 0005634 // nucleus // inferred from electronic annotation /// 0005694 // chromosome // inferred from electronic annotation /// 0005829 // cytosol // traceable author stat…	0005515 // protein binding // inferred from physical interaction
55872	Q96KB5	PBK	PDZ binding kinase	-8.54752	-5.38947		0	-9.47414	-3.15805	-9.47414	219148_at	g8923876	PBK	chr8p21.2	0001933 // negative regulation of protein phosphorylation // inferred from electronic annotation /// 0006468 // protein phosphorylation // inferred from electronic annotation /// 0007067 // mitotic nuclear division // non-traceable author statement /// 0016310 // phosphorylation // inferred from electronic annotation /// 0032435 // negative regulation of proteasomal ubiquitin-dependent protein ca…	0005634 // nucleus // inferred from direct assay	0000166 // nucleotide binding // inferred from electronic annotation /// 0004672 // protein kinase activity // inferred from electronic annotation /// 0004674 // protein serine/threonine kinase activity // traceable author statement /// 0005515 // protein binding // inferred from physical interaction /// 0005524 // ATP binding // inferred from electronic annotation /// 0016301 // kinase activity …
1854	P33316	DUT	deoxyuridine triphosphatase	-8.54614	-1.48594	-5.26193	-8.22509	-7.69358	-7.0602	-7.0602	209932_s_at	g2735291	DUT	chr15q21.1	0006139 // nucleobase-containing compound metabolic process // traceable author statement /// 0006206 // pyrimidine nucleobase metabolic process // traceable author statement /// 0006226 // dUMP biosynthetic process // not recorded /// 0006226 // dUMP biosynthetic process // inferred from electronic annotation /// 0006260 // DNA replication // traceable author statement /// 0009117 // nucleotide …	0005634 // nucleus // traceable author statement /// 0005654 // nucleoplasm // inferred from direct assay /// 0005654 // nucleoplasm // traceable author statement /// 0005737 // cytoplasm // not recorded /// 0005739 // mitochondrion // inferred from electronic annotation /// 0070062 // extracellular exosome // inferred from direct assay	0000287 // magnesium ion binding // not recorded /// 0004170 // dUTP diphosphatase activity // not recorded /// 0005515 // protein binding // inferred from physical interaction /// 0016787 // hydrolase activity // inferred from electronic annotation /// 0044822 // poly(A) RNA binding // inferred from direct assay
81553	Q9H0Q0	FAM49A	family with sequence similarity 49, member A	-8.53473	-5.41655	0.930139	-5.15563	-5.12906	-3.11818	-3.11818	230276_at	Hs.125780.0	FAM49A	chr2p24.2	---	0005622 // intracellular // inferred from direct assay	---
3422	Q13907	IDI1	isopentenyl-diphosphate delta isomerase 1	-8.47731	-3.7203	-4.14577	-3.05617	-7.06906	-4.757	-4.757	242065_x_at	Hs.147801.0	IDI1	chr10p15.3	0006629 // lipid metabolic process // inferred from electronic annotation /// 0006694 // steroid biosynthetic process // inferred from electronic annotation /// 0006695 // cholesterol biosynthetic process // traceable author statement /// 0008202 // steroid metabolic process // inferred from electronic annotation /// 0008203 // cholesterol metabolic process // inferred from electronic annotation …	0005777 // peroxisome // inferred from direct assay /// 0005829 // cytosol // traceable author statement	0000287 // magnesium ion binding // inferred from direct assay /// 0004452 // isopentenyl-diphosphate delta-isomerase activity // inferred from direct assay /// 0004452 // isopentenyl-diphosphate delta-isomerase activity // inferred from electronic annotation /// 0016787 // hydrolase activity // inferred from electronic annotation /// 0016853 // isomerase activity // inferred from electronic anno…
143282	Q8TAT2	FGFBP3	fibroblast growth factor binding protein 3	-8.40743	-8.40743		0				238453_at	Hs.159450.0	FGFBP3	chr10q23.32	0043117 // positive regulation of vascular permeability // inferred from direct assay /// 0045743 // positive regulation of fibroblast growth factor receptor signaling pathway // inferred from genetic interaction	0005576 // extracellular region // inferred from direct assay /// 0031012 // extracellular matrix // inferred from direct assay	0008201 // heparin binding // inferred from direct assay /// 0017134 // fibroblast growth factor binding // inferred from physical interaction /// 0019838 // growth factor binding // inferred from electronic annotation
29128	Q96T88	UHRF1	ubiquitin-like with PHD and ring finger domains 1	-8.39908	-4.07614	-5.64728	-0.837126	-6.4844	-4.32294	-4.32294	225655_at	Hs.108106.0	UHRF1	chr19p13.3	0000122 // negative regulation of transcription from RNA polymerase II promoter // inferred from direct assay /// 0006281 // DNA repair // inferred from electronic annotation /// 0006351 // transcription, DNA-templated // inferred from electronic annotation /// 0006355 // regulation of transcription, DNA-templated // inferred from electronic annotation /// 0006974 // cellular response to DNA dama…	0000790 // nuclear chromatin // inferred from direct assay /// 0000790 // nuclear chromatin // inferred from sequence or structural similarity /// 0000791 // euchromatin // inferred from direct assay /// 0000792 // heterochromatin // inferred from direct assay /// 0005634 // nucleus // inferred from direct assay /// 0005657 // replication fork // inferred from direct assay /// 0005720 // nuclear …	0000987 // core promoter proximal region sequence-specific DNA binding // inferred from direct assay /// 0003677 // DNA binding // inferred from electronic annotation /// 0003700 // transcription factor activity, sequence-specific DNA binding // traceable author statement /// 0004842 // ubiquitin-protein transferase activity // inferred from direct assay /// 0005515 // protein binding // inferred…
3486	P17936	IGFBP3	insulin like growth factor binding protein 3	-8.39807	-8.39807						212143_s_at	Hs.77326.1	IGFBP3	chr7p12.3	0001558 // regulation of cell growth // inferred from electronic annotation /// 0001649 // osteoblast differentiation // inferred from electronic annotation /// 0001933 // negative regulation of protein phosphorylation // inferred from direct assay /// 0006468 // protein phosphorylation // inferred from direct assay /// 0006915 // apoptotic process // inferred from electronic annotation /// 00082…	0005576 // extracellular region // non-traceable author statement /// 0005576 // extracellular region // traceable author statement /// 0005615 // extracellular space // inferred from direct assay /// 0005634 // nucleus // inferred from direct assay /// 0016020 // membrane // inferred from electronic annotation /// 0016021 // integral component of membrane // inferred from electronic annotation /…	0001968 // fibronectin binding // not recorded /// 0005515 // protein binding // inferred from physical interaction /// 0005520 // insulin-like growth factor binding // non-traceable author statement /// 0008160 // protein tyrosine phosphatase activator activity // inferred from direct assay /// 0019838 // growth factor binding // inferred from electronic annotation /// 0031994 // insulin-like gr…
5019	P55809	OXCT1	3-oxoacid CoA-transferase 1	-8.38718	-2.70447	-5.39481	-4.96961	-6.68372	-5.68271	-5.68271	202780_at	g4557816	OXCT1	chr5p13.1	0007420 // brain development // inferred from electronic annotation /// 0007507 // heart development // inferred from electronic annotation /// 0007584 // response to nutrient // inferred from electronic annotation /// 0008152 // metabolic process // inferred from electronic annotation /// 0009725 // response to hormone // inferred from electronic annotation /// 0014823 // response to activity //…	0005739 // mitochondrion // inferred from direct assay /// 0005739 // mitochondrion // non-traceable author statement /// 0005759 // mitochondrial matrix // traceable author statement	0008260 // 3-oxoacid CoA-transferase activity // inferred from mutant phenotype /// 0008260 // 3-oxoacid CoA-transferase activity // traceable author statement /// 0008410 // CoA-transferase activity // inferred from electronic annotation /// 0016740 // transferase activity // inferred from electronic annotation /// 0042803 // protein homodimerization activity // non-traceable author statement
5984	P35249	RFC4	replication factor C subunit 4	-8.38547	-4.35043		-4.59755	-7.50756	-4.03504	-6.05255	204023_at	g4506490	RFC4	chr3q27	0000278 // mitotic cell cycle // traceable author statement /// 0000722 // telomere maintenance via recombination // traceable author statement /// 0000723 // telomere maintenance // traceable author statement /// 0000724 // double-strand break repair via homologous recombination // traceable author statement /// 0006260 // DNA replication // traceable author statement /// 0006261 // DNA-dependen…	0005634 // nucleus // inferred from electronic annotation /// 0005634 // nucleus // inferred from direct assay /// 0005654 // nucleoplasm // traceable author statement /// 0005663 // DNA replication factor C complex // inferred from direct assay /// 0005737 // cytoplasm // inferred from direct assay	0000166 // nucleotide binding // inferred from electronic annotation /// 0003677 // DNA binding // inferred from electronic annotation /// 0003689 // DNA clamp loader activity // not recorded /// 0005515 // protein binding // inferred from physical interaction /// 0005524 // ATP binding // inferred from electronic annotation
9131	O95831	AIFM1	apoptosis-inducing factor, mitochondrion-associated, 1	-8.37369	-2.34992	-6.85646	-4.98289	-6.23194	-6.02376	-5.06954	205512_s_at	g4757731	AIFM1	chrXq26.1	0006308 // DNA catabolic process // traceable author statement /// 0006309 // apoptotic DNA fragmentation // traceable author statement /// 0006915 // apoptotic process // inferred from mutant phenotype /// 0006919 // activation of cysteine-type endopeptidase activity involved in apoptotic process // inferred from direct assay /// 0010942 // positive regulation of cell death // inferred from elec…	0005623 // cell // inferred from electronic annotation /// 0005634 // nucleus // inferred from direct assay /// 0005634 // nucleus // inferred from sequence or structural similarity /// 0005737 // cytoplasm // inferred from electronic annotation /// 0005739 // mitochondrion // inferred from direct assay /// 0005743 // mitochondrial inner membrane // traceable author statement /// 0005758 // mitoc…	0003677 // DNA binding // inferred from electronic annotation /// 0005515 // protein binding // inferred from physical interaction /// 0009055 // electron carrier activity // traceable author statement /// 0016174 // NAD(P)H oxidase activity // traceable author statement /// 0016491 // oxidoreductase activity // inferred from electronic annotation /// 0016651 // oxidoreductase activity, acting on…
554282	Q86X60	FAM72A /// FAM72B /// FAM72C /// FAM72D	family with sequence similarity 72, member A /// family with sequence similarity 72, member B /// family with sequence similarity 72, member C /// family with sequence similarity 72, member D	-8.32651	-8.32651
147015	Q6UX07	DHRS13	dehydrogenase/reductase (SDR family) member 13	-8.30566	-4.16432	-12.424	0		-4.14134	-12.424	226121_at	Hs.5163.0	DHRS13	chr17q11.2	0008152 // metabolic process // inferred from electronic annotation /// 0055114 // oxidation-reduction process // inferred from electronic annotation	0005576 // extracellular region // inferred from electronic annotation /// 0016020 // membrane // inferred from direct assay	0016491 // oxidoreductase activity // inferred from electronic annotation
5983	P40938	RFC3	replication factor C subunit 3	-8.25363	-5.31705	-1.79384	-2.83028	-4.18563	-2.93658	-2.93658	231119_at	Hs.111458.0	RFC3	chr13q13.2	0000278 // mitotic cell cycle // traceable author statement /// 0000722 // telomere maintenance via recombination // traceable author statement /// 0000723 // telomere maintenance // traceable author statement /// 0000724 // double-strand break repair via homologous recombination // traceable author statement /// 0000731 // DNA synthesis involved in DNA repair // traceable author statement /// 00…	0005634 // nucleus // inferred from electronic annotation /// 0005654 // nucleoplasm // traceable author statement /// 0005663 // DNA replication factor C complex // inferred from direct assay /// 0005663 // DNA replication factor C complex // traceable author statement	0003677 // DNA binding // inferred from direct assay /// 0003689 // DNA clamp loader activity // traceable author statement /// 0005515 // protein binding // inferred from physical interaction /// 0016887 // ATPase activity // inferred from direct assay
11249	O95156	NXPH2	neurexophilin 2	-8.25342	-8.25342						232334_at	Hs.32893.0	NXPH2	chr2q22.1	0007218 // neuropeptide signaling pathway // non-traceable author statement	0005576 // extracellular region // inferred from electronic annotation	---
4257	P10620	MGST1	microsomal glutathione S-transferase 1	-8.24939	-8.24939						240688_at	Hs.18576.0	MGST1	chr12p12.3-p12.1	0006749 // glutathione metabolic process // inferred from electronic annotation /// 0006805 // xenobiotic metabolic process // traceable author statement /// 0010243 // response to organonitrogen compound // inferred from electronic annotation /// 0032496 // response to lipopolysaccharide // inferred from electronic annotation /// 0033327 // Leydig cell differentiation // inferred from electronic…	0005634 // nucleus // inferred from electronic annotation /// 0005739 // mitochondrion // inferred from direct assay /// 0005741 // mitochondrial outer membrane // inferred from electronic annotation /// 0005743 // mitochondrial inner membrane // inferred from electronic annotation /// 0005778 // peroxisomal membrane // inferred from sequence or structural similarity /// 0005783 // endoplasmic re…	0004364 // glutathione transferase activity // inferred from direct assay /// 0004602 // glutathione peroxidase activity // inferred from direct assay /// 0005515 // protein binding // inferred from physical interaction /// 0016740 // transferase activity // inferred from electronic annotation /// 0042802 // identical protein binding // inferred from electronic annotation /// 0042803 // protein h…
7913	P35659	DEK	DEK proto-oncogene	-8.22574	-4.68235	-2.39179	-2.91001	-5.32837	-3.54339	-3.54339	200934_at	g4503248	DEK	chr6p22.3	0006357 // regulation of transcription from RNA polymerase II promoter // traceable author statement /// 0006366 // transcription from RNA polymerase II promoter // traceable author statement /// 0007165 // signal transduction // traceable author statement /// 0016568 // chromatin modification // inferred from electronic annotation /// 0019079 // viral genome replication // traceable author state…	0005634 // nucleus // inferred from direct assay /// 0043292 // contractile fiber // inferred from electronic annotation	0003677 // DNA binding // inferred from electronic annotation /// 0042393 // histone binding // inferred from direct assay /// 0044822 // poly(A) RNA binding // inferred from direct assay
55351	Q9NY57	STK32B	serine/threonine kinase 32B	-8.22486	-8.22486						240679_at	Hs.232204.0	STK32B	chr4p16.2	0006468 // protein phosphorylation // inferred from electronic annotation /// 0016310 // phosphorylation // inferred from electronic annotation /// 0018105 // peptidyl-serine phosphorylation // not recorded /// 0035556 // intracellular signal transduction // not recorded	0005622 // intracellular // not recorded	0000166 // nucleotide binding // inferred from electronic annotation /// 0004672 // protein kinase activity // inferred from electronic annotation /// 0004674 // protein serine/threonine kinase activity // not recorded /// 0005524 // ATP binding // inferred from electronic annotation /// 0016301 // kinase activity // inferred from electronic annotation /// 0016740 // transferase activity // infer…
64855	Q96TA1	FAM129B	family with sequence similarity 129, member B	-8.21999	-3.8749	-6.36481	-1.14274	-5.52769	-4.34508	-4.34508	233974_s_at	Hs.109857.1	FAM129B	chr9q34.13	0043066 // negative regulation of apoptotic process // inferred from mutant phenotype	0005634 // nucleus // inferred from direct assay /// 0005654 // nucleoplasm // inferred from direct assay /// 0005730 // nucleolus // inferred from direct assay /// 0005737 // cytoplasm // inferred from direct assay /// 0005829 // cytosol // inferred from direct assay /// 0005886 // plasma membrane // inferred from direct assay /// 0005912 // adherens junction // inferred from direct assay /// 00…	---
81567	Q8NBS9	BLOC1S5-TXNDC5 /// TXNDC5	BLOC1S5-TXNDC5 readthrough (NMD candidate) /// thioredoxin domain containing 5 (endoplasmic reticulum)	-8.21107	-3.67553	-4.55769	-3.88001	-5.16892	-4.53554	-4.53554
79077	Q9H773	DCTPP1	dCTP pyrophosphatase 1	-8.18772	-3.12953	-1.5148	-8.30482	-5.35495	-5.05819	-5.05819	218069_at	g13129099	DCTPP1	chr16p11.2	0009143 // nucleoside triphosphate catabolic process // inferred from sequence or structural similarity /// 0051289 // protein homotetramerization // inferred from electronic annotation	0005737 // cytoplasm // inferred from electronic annotation /// 0005829 // cytosol // inferred from sequence or structural similarity	0000166 // nucleotide binding // inferred from electronic annotation /// 0000287 // magnesium ion binding // inferred from sequence or structural similarity /// 0005515 // protein binding // inferred from physical interaction /// 0016462 // pyrophosphatase activity // inferred from electronic annotation /// 0016787 // hydrolase activity // inferred from electronic annotation /// 0032556 // pyrimi…
1786	P26358	DNMT1	DNA (cytosine-5-)-methyltransferase 1	-8.14414	-3.08596	-7.28167	-1.96658	-5.92632	-5.05819	-5.05819	201697_s_at	g4503350	DNMT1	chr19p13.2	0000122 // negative regulation of transcription from RNA polymerase II promoter // inferred from electronic annotation /// 0006306 // DNA methylation // traceable author statement /// 0006351 // transcription, DNA-templated // inferred from electronic annotation /// 0006355 // regulation of transcription, DNA-templated // inferred from electronic annotation /// 0010216 // maintenance of DNA methy…	0000792 // heterochromatin // inferred from electronic annotation /// 0005634 // nucleus // inferred from direct assay /// 0005654 // nucleoplasm // traceable author statement /// 0005657 // replication fork // inferred from electronic annotation /// 0005721 // pericentric heterochromatin // inferred from electronic annotation	0003677 // DNA binding // inferred from direct assay /// 0003682 // chromatin binding // inferred from electronic annotation /// 0003723 // RNA binding // inferred from electronic annotation /// 0003886 // DNA (cytosine-5-)-methyltransferase activity // inferred from direct assay /// 0005515 // protein binding // inferred from physical interaction /// 0008134 // transcription factor binding // in…
51142	Q9Y6H1	CHCHD2	coiled-coil-helix-coiled-coil-helix domain containing 2	-8.1153	-1.27213	-11.0687	0	-9.46085	-6.84317	-10.2648	217720_at	g7705850	CHCHD2	chr7p11.2	0006351 // transcription, DNA-templated // inferred from electronic annotation /// 0045944 // positive regulation of transcription from RNA polymerase II promoter // inferred from direct assay /// 1900037 // regulation of cellular response to hypoxia // inferred from direct assay	0005634 // nucleus // inferred from direct assay /// 0005739 // mitochondrion // inferred from direct assay	0005515 // protein binding // inferred from physical interaction /// 0008134 // transcription factor binding // inferred from physical interaction /// 0043565 // sequence-specific DNA binding // inferred from direct assay
11142	Q9Y2B9	PKIG	protein kinase (cAMP-dependent, catalytic) inhibitor gamma	-8.08536	-5.55184	-1.48822	-3.01631	-3.09604	-2.53352	-2.53352	202732_at	g5902019	PKIG	chr20q12-q13.1	0000122 // negative regulation of transcription from RNA polymerase II promoter // inferred from electronic annotation /// 0006469 // negative regulation of protein kinase activity // inferred from electronic annotation /// 0007165 // signal transduction // inferred from electronic annotation /// 0016310 // phosphorylation // inferred from electronic annotation /// 0042308 // negative regulation …	0005634 // nucleus // not recorded /// 0005737 // cytoplasm // not recorded	0004860 // protein kinase inhibitor activity // inferred from electronic annotation /// 0004862 // cAMP-dependent protein kinase inhibitor activity // inferred from electronic annotation /// 0005515 // protein binding // inferred from physical interaction /// 0016301 // kinase activity // inferred from electronic annotation
5274	Q99574	SERPINI1	serpin peptidase inhibitor, clade I (neuroserpin), member 1	-8.07319	-8.07319						205352_at	g4826903	SERPINI1	chr3q26.1	0007417 // central nervous system development // traceable author statement /// 0007422 // peripheral nervous system development // traceable author statement /// 0010466 // negative regulation of peptidase activity // inferred from electronic annotation /// 0010951 // negative regulation of endopeptidase activity // not recorded /// 0030155 // regulation of cell adhesion // inferred from electro…	0005576 // extracellular region // inferred from electronic annotation /// 0005615 // extracellular space // not recorded /// 0070062 // extracellular exosome // inferred from direct assay	0004867 // serine-type endopeptidase inhibitor activity // inferred from electronic annotation /// 0030414 // peptidase inhibitor activity // inferred from electronic annotation
6558	P55011	SLC12A2	solute carrier family 12 (sodium/potassium/chloride transporter), member 2	-8.0389	-3.07815	-7.41454	-2.40508	-5.06262	-4.96075	-4.96075	225835_at	Hs.172129.0	SLC12A2	chr5q23.3	0006810 // transport // traceable author statement /// 0006811 // ion transport // traceable author statement /// 0006813 // potassium ion transport // inferred from electronic annotation /// 0006814 // sodium ion transport // inferred from electronic annotation /// 0006821 // chloride transport // inferred from electronic annotation /// 0006884 // cell volume homeostasis // not recorded /// 0006…	0005886 // plasma membrane // traceable author statement /// 0005887 // integral component of plasma membrane // traceable author statement /// 0016020 // membrane // traceable author statement /// 0016021 // integral component of membrane // inferred from electronic annotation /// 0016323 // basolateral plasma membrane // inferred from electronic annotation /// 0016324 // apical plasma membrane …	0005215 // transporter activity // inferred from electronic annotation /// 0005515 // protein binding // inferred from physical interaction /// 0008511 // sodium:potassium:chloride symporter activity // traceable author statement /// 0008519 // ammonium transmembrane transporter activity // inferred from direct assay /// 0015081 // sodium ion transmembrane transporter activity // not recorded ///…
10131	Q12931	TRAP1	TNF receptor-associated protein 1	-7.99667	-2.3804	-4.92974	-4.82344	-7.09564	-5.61627	-5.61627	239622_at	Hs.202435.0	TRAP1	chr16p13.3	0006950 // response to stress // inferred from electronic annotation /// 0009386 // translational attenuation // inferred from mutant phenotype /// 0061077 // chaperone-mediated protein folding // traceable author statement /// 1901856 // negative regulation of cellular respiration // inferred from mutant phenotype /// 1902176 // negative regulation of oxidative stress-induced intrinsic apoptotic…	0005654 // nucleoplasm // inferred from direct assay /// 0005739 // mitochondrion // inferred from direct assay /// 0005743 // mitochondrial inner membrane // inferred from direct assay /// 0005758 // mitochondrial intermembrane space // inferred from sequence or structural similarity /// 0005759 // mitochondrial matrix // inferred from direct assay /// 0005811 // lipid particle // inferred from …	0005164 // tumor necrosis factor receptor binding // non-traceable author statement /// 0005515 // protein binding // inferred from physical interaction /// 0005524 // ATP binding // inferred from electronic annotation /// 0019901 // protein kinase binding // inferred from physical interaction /// 0044822 // poly(A) RNA binding // inferred from direct assay /// 0051082 // unfolded protein binding…
47	P53396	ACLY	ATP citrate lyase	-7.95359	-1.61093	-7.87961	-4.87659	-6.2718	-6.34267	-6.34267	210337_s_at	g603073	ACLY	chr17q21.2	0006084 // acetyl-CoA metabolic process // inferred from electronic annotation /// 0006085 // acetyl-CoA biosynthetic process // inferred from electronic annotation /// 0006101 // citrate metabolic process // inferred from electronic annotation /// 0006112 // energy reserve metabolic process // traceable author statement /// 0006629 // lipid metabolic process // inferred from electronic annotatio…	0005654 // nucleoplasm // inferred from direct assay /// 0005737 // cytoplasm // inferred from direct assay /// 0005739 // mitochondrion // inferred from electronic annotation /// 0005829 // cytosol // traceable author statement /// 0005886 // plasma membrane // inferred from direct assay /// 0009346 // citrate lyase complex // traceable author statement /// 0016020 // membrane // inferred from d…	0000166 // nucleotide binding // inferred from electronic annotation /// 0003824 // catalytic activity // inferred from electronic annotation /// 0003878 // ATP citrate synthase activity // traceable author statement /// 0004775 // succinate-CoA ligase (ADP-forming) activity // inferred from electronic annotation /// 0005515 // protein binding // inferred from physical interaction /// 0005524 // …
91860	Q96GE6	CALML4	calmodulin-like 4	-7.93861	-7.93861						64408_s_at	4872786_RC	CALML4	chr15q23	---	---	0005509 // calcium ion binding // inferred from electronic annotation
29775	Q9BWT7	CARD10	caspase recruitment domain family, member 10	-7.92716	-7.92716						214207_s_at	Hs.57973.1	CARD10	chr22q13.1	0006461 // protein complex assembly // non-traceable author statement /// 0007250 // activation of NF-kappaB-inducing kinase activity // inferred from direct assay /// 0007250 // activation of NF-kappaB-inducing kinase activity // inferred from sequence or structural similarity /// 0042981 // regulation of apoptotic process // inferred from electronic annotation	0005737 // cytoplasm // non-traceable author statement /// 0032449 // CBM complex // non-traceable author statement	0005515 // protein binding // inferred from physical interaction /// 0030159 // receptor signaling complex scaffold activity // non-traceable author statement
1718	Q15392	DHCR24	24-dehydrocholesterol reductase	-7.90502	-7.90502						200862_at	g13375617	DHCR24	chr1p32.3	0006629 // lipid metabolic process // inferred from electronic annotation /// 0006694 // steroid biosynthetic process // inferred from electronic annotation /// 0006695 // cholesterol biosynthetic process // inferred from electronic annotation /// 0006695 // cholesterol biosynthetic process // inferred from mutant phenotype /// 0006695 // cholesterol biosynthetic process // inferred from sequence…	0000139 // Golgi membrane // inferred from electronic annotation /// 0005634 // nucleus // inferred from direct assay /// 0005737 // cytoplasm // inferred from electronic annotation /// 0005737 // cytoplasm // --- /// 0005783 // endoplasmic reticulum // inferred from direct assay /// 0005789 // endoplasmic reticulum membrane // non-traceable author statement /// 0005789 // endoplasmic reticulum m…	0000246 // delta24(24-1) sterol reductase activity // inferred from mutant phenotype /// 0003824 // catalytic activity // inferred from electronic annotation /// 0008762 // UDP-N-acetylmuramate dehydrogenase activity // inferred from electronic annotation /// 0016491 // oxidoreductase activity // inferred from electronic annotation /// 0016614 // oxidoreductase activity, acting on CH-OH group of …
2224	P14324	FDPS	farnesyl diphosphate synthase	-7.85833	-4.42124	-1.31548	-4.34508	-4.6507	-3.43709	-3.43709	201275_at	g4503684	FDPS	chr1q22	0006629 // lipid metabolic process // inferred from electronic annotation /// 0006694 // steroid biosynthetic process // inferred from electronic annotation /// 0006695 // cholesterol biosynthetic process // traceable author statement /// 0008202 // steroid metabolic process // inferred from electronic annotation /// 0008203 // cholesterol metabolic process // inferred from electronic annotation …	0005654 // nucleoplasm // inferred from direct assay /// 0005737 // cytoplasm // inferred from direct assay /// 0005739 // mitochondrion // inferred from electronic annotation /// 0005829 // cytosol // traceable author statement /// 0016020 // membrane // inferred from electronic annotation /// 0016021 // integral component of membrane // inferred from electronic annotation	0004161 // dimethylallyltranstransferase activity // not recorded /// 0004337 // geranyltranstransferase activity // not recorded /// 0016740 // transferase activity // inferred from electronic annotation /// 0044822 // poly(A) RNA binding // inferred from direct assay /// 0046872 // metal ion binding // inferred from electronic annotation
6624	Q16658	FSCN1	fascin actin-bundling protein 1	-7.83955	-3.81338	-4.57097	-3.53453	-3.97303	-4.02618	-2.41953	210933_s_at	g13436196	FSCN1	chr7p22	0007015 // actin filament organization // inferred from electronic annotation /// 0007043 // cell-cell junction assembly // inferred from direct assay /// 0008283 // cell proliferation // traceable author statement /// 0010592 // positive regulation of lamellipodium assembly // inferred from direct assay /// 0016477 // cell migration // inferred from mutant phenotype /// 0030035 // microspike ass…	0001725 // stress fiber // inferred from direct assay /// 0001726 // ruffle // inferred from direct assay /// 0002102 // podosome // inferred from direct assay /// 0005737 // cytoplasm // inferred from direct assay /// 0005829 // cytosol // inferred from electronic annotation /// 0005856 // cytoskeleton // inferred from direct assay /// 0005902 // microvillus // inferred from direct assay /// 000…	0003779 // actin binding // inferred from direct assay /// 0005515 // protein binding // inferred from physical interaction /// 0008144 // drug binding // inferred from direct assay /// 0030674 // protein binding, bridging // inferred from electronic annotation /// 0044822 // poly(A) RNA binding // inferred from direct assay /// 0051015 // actin filament binding // inferred from direct assay
1846	Q13115	DUSP4	dual specificity phosphatase 4	-7.78778	-7.78778						226034_at	Hs.166975.4	DUSP4	chr8p12-p11	0000165 // MAPK cascade // traceable author statement /// 0000188 // inactivation of MAPK activity // inferred from electronic annotation /// 0001706 // endoderm formation // not recorded /// 0002224 // toll-like receptor signaling pathway // traceable author statement /// 0002755 // MyD88-dependent toll-like receptor signaling pathway // traceable author statement /// 0002756 // MyD88-independen…	0005634 // nucleus // traceable author statement /// 0005654 // nucleoplasm // inferred from direct assay /// 0005654 // nucleoplasm // traceable author statement	0004721 // phosphoprotein phosphatase activity // inferred from electronic annotation /// 0004725 // protein tyrosine phosphatase activity // inferred from electronic annotation /// 0008138 // protein tyrosine/serine/threonine phosphatase activity // not recorded /// 0008330 // protein tyrosine/threonine phosphatase activity // traceable author statement /// 0016787 // hydrolase activity // infer…
4001	P20700	LMNB1	lamin B1	-7.76844	-5.59812	-2.04631	-2.51138	-1.95329	-2.17033	-2.17033	203276_at	g5031876	LMNB1	chr5q23.2	0006915 // apoptotic process // traceable author statement /// 0006921 // cellular component disassembly involved in execution phase of apoptosis // traceable author statement /// 0012501 // programmed cell death // traceable author statement	0005634 // nucleus // inferred from electronic annotation /// 0005635 // nuclear envelope // traceable author statement /// 0005637 // nuclear inner membrane // inferred from electronic annotation /// 0005638 // lamin filament // inferred from electronic annotation /// 0005654 // nucleoplasm // traceable author statement /// 0005882 // intermediate filament // inferred from electronic annotation …	0005198 // structural molecule activity // inferred from electronic annotation /// 0043274 // phospholipase binding // inferred from electronic annotation
3843	O00410	IPO5	importin 5	-7.73688	-2.66097	-4.69056	-5.67385	-4.8633	-5.07591	-5.07591	236906_x_at	Hs.139352.0	IPO5	chr13q32.2	0000059 // protein import into nucleus, docking // not recorded /// 0000060 // protein import into nucleus, translocation // not recorded /// 0006607 // NLS-bearing protein import into nucleus // inferred from sequence or structural similarity /// 0006610 // ribosomal protein import into nucleus // inferred from direct assay /// 0006810 // transport // inferred from electronic annotation /// 0006…	0005634 // nucleus // inferred from sequence or structural similarity /// 0005643 // nuclear pore // traceable author statement /// 0005654 // nucleoplasm // inferred from direct assay /// 0005730 // nucleolus // inferred from electronic annotation /// 0005737 // cytoplasm // inferred from direct assay /// 0005737 // cytoplasm // inferred from sequence or structural similarity /// 0005794 // Golg…	0005095 // GTPase inhibitor activity // traceable author statement /// 0005515 // protein binding // inferred from physical interaction /// 0008139 // nuclear localization sequence binding // not recorded /// 0008536 // Ran GTPase binding // inferred from electronic annotation /// 0008565 // protein transporter activity // not recorded /// 0008565 // protein transporter activity // inferred from …
2752	P15104	GLUL	glutamate-ammonia ligase	-7.73426	-3.17214	-3.85344	-5.56755	-4.26536	-4.56211	-4.56211	242281_at	Hs.173187.0	GLUL	chr1q31	0001504 // neurotransmitter uptake // traceable author statement /// 0006536 // glutamate metabolic process // inferred from electronic annotation /// 0006538 // glutamate catabolic process // traceable author statement /// 0006542 // glutamine biosynthetic process // traceable author statement /// 0006807 // nitrogen compound metabolic process // inferred from electronic annotation /// 0007268 /…	0005634 // nucleus // inferred from direct assay /// 0005737 // cytoplasm // inferred from direct assay /// 0005739 // mitochondrion // inferred from electronic annotation /// 0005791 // rough endoplasmic reticulum // inferred from electronic annotation /// 0005829 // cytosol // traceable author statement /// 0042995 // cell projection // inferred from electronic annotation /// 0043005 // neuron …	0000166 // nucleotide binding // inferred from electronic annotation /// 0000287 // magnesium ion binding // inferred from electronic annotation /// 0003824 // catalytic activity // inferred from electronic annotation /// 0004351 // glutamate decarboxylase activity // inferred from electronic annotation /// 0004356 // glutamate-ammonia ligase activity // not recorded /// 0005515 // protein bindin…
10451	Q9UKW4	VAV3	vav 3 guanine nucleotide exchange factor	-7.72004	-5.02264			-8.09222	-2.69741	-8.09222	224221_s_at	g4416405	VAV3	chr1p13.3	0001525 // angiogenesis // inferred from electronic annotation /// 0006906 // vesicle fusion // inferred from electronic annotation /// 0006974 // cellular response to DNA damage stimulus // inferred from mutant phenotype /// 0007229 // integrin-mediated signaling pathway // inferred from electronic annotation /// 0007264 // small GTPase mediated signal transduction // traceable author statement …	0005622 // intracellular // inferred from electronic annotation /// 0005737 // cytoplasm // inferred from electronic annotation /// 0005829 // cytosol // traceable author statement /// 0005886 // plasma membrane // inferred from electronic annotation /// 0070062 // extracellular exosome // inferred from direct assay	0005070 // SH3/SH2 adaptor activity // traceable author statement /// 0005085 // guanyl-nucleotide exchange factor activity // not recorded /// 0005085 // guanyl-nucleotide exchange factor activity // traceable author statement /// 0005089 // Rho guanyl-nucleotide exchange factor activity // inferred from electronic annotation /// 0005096 // GTPase activator activity // traceable author statement…
2139	O00167	EYA2	EYA transcriptional coactivator and phosphatase 2	-7.7052	-7.7052						209692_at	g1916005	EYA2	chr20q13.1	0006281 // DNA repair // traceable author statement /// 0006302 // double-strand break repair // traceable author statement /// 0006351 // transcription, DNA-templated // inferred from electronic annotation /// 0006355 // regulation of transcription, DNA-templated // inferred from electronic annotation /// 0006470 // protein dephosphorylation // inferred from electronic annotation /// 0006974 // …	0005634 // nucleus // inferred from electronic annotation /// 0005654 // nucleoplasm // traceable author statement /// 0005737 // cytoplasm // inferred from electronic annotation /// 0005737 // cytoplasm // inferred from direct assay /// 0005739 // mitochondrion // inferred from electronic annotation /// 0005813 // centrosome // inferred from direct assay	0000287 // magnesium ion binding // inferred from direct assay /// 0004721 // phosphoprotein phosphatase activity // inferred from electronic annotation /// 0004725 // protein tyrosine phosphatase activity // inferred from direct assay /// 0005515 // protein binding // inferred from physical interaction /// 0016787 // hydrolase activity // inferred from electronic annotation /// 0046872 // metal …
56935	Q9NRQ5	SMCO4	single-pass membrane protein with coiled-coil domains 4	-7.69393	-7.69393						219806_s_at	g9910225	SMCO4	chr11q21	---	0016020 // membrane // inferred from electronic annotation /// 0016021 // integral component of membrane // inferred from electronic annotation	0005515 // protein binding // inferred from physical interaction
1960	Q06889	EGR3	early growth response 3	-7.6429	-7.6429						206115_at	g4758251	EGR3	chr8p23-p21	0001938 // positive regulation of endothelial cell proliferation // inferred from mutant phenotype /// 0002042 // cell migration involved in sprouting angiogenesis // inferred from direct assay /// 0006351 // transcription, DNA-templated // inferred from electronic annotation /// 0006355 // regulation of transcription, DNA-templated // inferred from electronic annotation /// 0007274 // neuromuscu…	0005634 // nucleus // inferred from electronic annotation /// 0005737 // cytoplasm // ---	0003676 // nucleic acid binding // inferred from electronic annotation /// 0003677 // DNA binding // inferred from electronic annotation /// 0003700 // transcription factor activity, sequence-specific DNA binding // traceable author statement /// 0046872 // metal ion binding // inferred from electronic annotation
10535	O75792	RNASEH2A	ribonuclease H2, subunit A	-7.63877	-5.30013	-2.68412	-4.33179		-2.33864	-3.50796	203022_at	g5454009	RNASEH2A	chr19p13.2	0006260 // DNA replication // traceable author statement /// 0006298 // mismatch repair // inferred from direct assay /// 0006401 // RNA catabolic process // inferred from direct assay /// 0016070 // RNA metabolic process // inferred from electronic annotation /// 0043137 // DNA replication, removal of RNA primer // not recorded /// 0090305 // nucleic acid phosphodiester bond hydrolysis // inferr…	0005634 // nucleus // inferred from electronic annotation /// 0005654 // nucleoplasm // inferred from direct assay /// 0005737 // cytoplasm // inferred from direct assay /// 0032299 // ribonuclease H2 complex // inferred from direct assay	0003676 // nucleic acid binding // inferred from electronic annotation /// 0003723 // RNA binding // inferred from electronic annotation /// 0004518 // nuclease activity // inferred from electronic annotation /// 0004519 // endonuclease activity // inferred from electronic annotation /// 0004523 // RNA-DNA hybrid ribonuclease activity // inferred from direct assay /// 0004540 // ribonuclease acti…
56945	P82650	MRPS22	mitochondrial ribosomal protein S22	-7.63825	-1.17156	-7.83975	-5.68714	-5.87317	-6.46669	-6.46669	228059_x_at	Hs.107127.2	MRPS22	chr3q23	0006996 // organelle organization // traceable author statement /// 0032543 // mitochondrial translation // traceable author statement /// 0070124 // mitochondrial translational initiation // traceable author statement /// 0070125 // mitochondrial translational elongation // traceable author statement /// 0070126 // mitochondrial translational termination // traceable author statement	0005739 // mitochondrion // inferred from direct assay /// 0005743 // mitochondrial inner membrane // traceable author statement /// 0005761 // mitochondrial ribosome // non-traceable author statement /// 0005763 // mitochondrial small ribosomal subunit // inferred from direct assay /// 0005840 // ribosome // inferred from electronic annotation /// 0030529 // ribonucleoprotein complex // inferred…	0003735 // structural constituent of ribosome // inferred from direct assay
55635	Q5TB30	DEPDC1	DEP domain containing 1	-7.61516	-7.61516						235545_at	Hs.14119.0	DEPDC1	chr1p31.2	0006351 // transcription, DNA-templated // inferred from electronic annotation /// 0006355 // regulation of transcription, DNA-templated // inferred from electronic annotation /// 0007165 // signal transduction // inferred from electronic annotation /// 0035556 // intracellular signal transduction // inferred from electronic annotation /// 0043547 // positive regulation of GTPase activity // infe…	0005622 // intracellular // inferred from electronic annotation /// 0005634 // nucleus // inferred from direct assay /// 0005654 // nucleoplasm // inferred from direct assay /// 0017053 // transcriptional repressor complex // inferred from direct assay	0005096 // GTPase activator activity // inferred from electronic annotation /// 0005515 // protein binding // inferred from physical interaction
3939	P00338	LDHA	lactate dehydrogenase A	-7.61116	-3.52297	-5.32837	-3.60097	-3.33522	-4.08819	-4.08819	200650_s_at	g5031856	LDHA	chr11p15.4	0001666 // response to hypoxia // inferred from electronic annotation /// 0005975 // carbohydrate metabolic process // inferred from electronic annotation /// 0006089 // lactate metabolic process // inferred from electronic annotation /// 0006090 // pyruvate metabolic process // traceable author statement /// 0006096 // glycolytic process // non-traceable author statement /// 0007584 // response …	0005634 // nucleus // inferred from direct assay /// 0005737 // cytoplasm // inferred from electronic annotation /// 0005739 // mitochondrion // inferred from electronic annotation /// 0005829 // cytosol // traceable author statement /// 0016020 // membrane // inferred from direct assay /// 0016021 // integral component of membrane // inferred from electronic annotation /// 0035686 // sperm fibro…	0003824 // catalytic activity // inferred from electronic annotation /// 0004457 // lactate dehydrogenase activity // inferred from electronic annotation /// 0004459 // L-lactate dehydrogenase activity // non-traceable author statement /// 0005515 // protein binding // inferred from physical interaction /// 0016491 // oxidoreductase activity // inferred from electronic annotation /// 0016616 // o…
3182	Q99729	HNRNPAB	heterogeneous nuclear ribonucleoprotein A/B	-7.60264	-2.08381	-4.18563	-6.77673	-5.59413	-5.51883	-5.51883	201277_s_at	g4758541	HNRNPAB	chr5q35.3	0000122 // negative regulation of transcription from RNA polymerase II promoter // inferred from electronic annotation /// 0001837 // epithelial to mesenchymal transition // inferred from sequence or structural similarity /// 0045893 // positive regulation of transcription, DNA-templated // inferred from sequence or structural similarity	0005634 // nucleus // inferred from sequence or structural similarity /// 0005654 // nucleoplasm // inferred from direct assay /// 0005737 // cytoplasm // inferred from sequence or structural similarity /// 0019013 // viral nucleocapsid // inferred from electronic annotation /// 0030529 // ribonucleoprotein complex // inferred from direct assay /// 0090575 // RNA polymerase II transcription facto…	0000166 // nucleotide binding // inferred from electronic annotation /// 0003676 // nucleic acid binding // inferred from electronic annotation /// 0003700 // transcription factor activity, sequence-specific DNA binding // inferred from sequence or structural similarity /// 0003723 // RNA binding // traceable author statement /// 0003729 // mRNA binding // traceable author statement /// 0005515 /…
991	Q12834	CDC20	cell division cycle 20	-7.58037	-7.58037						202870_s_at	g4557436	CDC20	chr1p34.1	0000278 // mitotic cell cycle // traceable author statement /// 0007049 // cell cycle // traceable author statement /// 0007067 // mitotic nuclear division // inferred from electronic annotation /// 0007094 // mitotic spindle assembly checkpoint // traceable author statement /// 0007264 // small GTPase mediated signal transduction // traceable author statement /// 0007399 // nervous system develo…	0000922 // spindle pole // inferred from electronic annotation /// 0005634 // nucleus // inferred from direct assay /// 0005654 // nucleoplasm // inferred from direct assay /// 0005654 // nucleoplasm // traceable author statement /// 0005680 // anaphase-promoting complex // inferred from direct assay /// 0005737 // cytoplasm // inferred from direct assay /// 0005813 // centrosome // inferred from…	0005515 // protein binding // inferred from physical interaction /// 0008022 // protein C-terminus binding // inferred from physical interaction /// 0019899 // enzyme binding // inferred from physical interaction /// 0042826 // histone deacetylase binding // inferred from electronic annotation
283120	Q96MK8	H19 /// LOC102724852	H19, imprinted maternally expressed transcript (non-protein coding) /// uncharacterized LOC102724852	-7.57938	-7.57938
55355	Q8NCD3	HJURP	Holliday junction recognition protein	-7.57113	-7.57113						218726_at	g8922180	HJURP	chr2q37.1	0006334 // nucleosome assembly // traceable author statement /// 0007049 // cell cycle // inferred from electronic annotation /// 0007059 // chromosome segregation // inferred from mutant phenotype /// 0034080 // CENP-A containing nucleosome assembly // inferred from mutant phenotype /// 0034080 // CENP-A containing nucleosome assembly // traceable author statement /// 0043254 // regulation of pr…	0000775 // chromosome, centromeric region // inferred from direct assay /// 0000777 // condensed chromosome kinetochore // inferred from direct assay /// 0005634 // nucleus // inferred from direct assay /// 0005654 // nucleoplasm // traceable author statement /// 0005694 // chromosome // inferred from electronic annotation /// 0005730 // nucleolus // inferred from direct assay /// 0005737 // cyto…	0003677 // DNA binding // inferred from electronic annotation /// 0005515 // protein binding // inferred from physical interaction /// 0042393 // histone binding // inferred from direct assay /// 0042393 // histone binding // inferred from physical interaction /// 0042802 // identical protein binding // inferred from physical interaction
1466	Q16527	CSRP2	cysteine and glycine-rich protein 2	-7.56957	-6.32496	-2.40508	-1.32877	0	-1.24462	-1.86692	211126_s_at	g1314358	CSRP2	chr12q21.1	0007275 // multicellular organismal development // inferred from electronic annotation /// 0030154 // cell differentiation // non-traceable author statement /// 0045445 // myoblast differentiation // inferred from electronic annotation	0005634 // nucleus // non-traceable author statement /// 0005925 // focal adhesion // inferred from direct assay	0005515 // protein binding // inferred from physical interaction /// 0008270 // zinc ion binding // inferred from electronic annotation /// 0046872 // metal ion binding // inferred from electronic annotation
7443	Q99986	VRK1	vaccinia related kinase 1	-7.5518	-6.17874		-4.11919		-1.37306	-4.11919	203856_at	g4507902	VRK1	chr14q32	0000278 // mitotic cell cycle // traceable author statement /// 0006468 // protein phosphorylation // inferred from direct assay /// 0006897 // endocytosis // not recorded /// 0007049 // cell cycle // inferred from electronic annotation /// 0007067 // mitotic nuclear division // inferred from electronic annotation /// 0007077 // mitotic nuclear envelope disassembly // traceable author statement /…	0005634 // nucleus // inferred from direct assay /// 0005654 // nucleoplasm // inferred from direct assay /// 0005654 // nucleoplasm // traceable author statement /// 0005730 // nucleolus // inferred from direct assay /// 0005737 // cytoplasm // inferred from direct assay /// 0005795 // Golgi stack // inferred from direct assay /// 0005819 // spindle // inferred from electronic annotation /// 000…	0000166 // nucleotide binding // inferred from electronic annotation /// 0004672 // protein kinase activity // inferred from direct assay /// 0004674 // protein serine/threonine kinase activity // inferred from direct assay /// 0005515 // protein binding // inferred from physical interaction /// 0005524 // ATP binding // inferred from electronic annotation /// 0016301 // kinase activity // inferr…
91942	Q8N183	NDUFAF2	NADH dehydrogenase (ubiquinone) complex I, assembly factor 2	-7.49079	-2.73822	-3.90659	-3.69398	-6.65714	-4.75257	-4.75257	228355_s_at	Hs.42758.0	NDUFAF2	chr5q12.1	0022904 // respiratory electron transport chain // traceable author statement /// 0044237 // cellular metabolic process // traceable author statement /// 0044281 // small molecule metabolic process // traceable author statement /// 0045333 // cellular respiration // inferred from electronic annotation /// 0061179 // negative regulation of insulin secretion involved in cellular response to glucose…	0005739 // mitochondrion // inferred from direct assay /// 0005743 // mitochondrial inner membrane // traceable author statement	0008137 // NADH dehydrogenase (ubiquinone) activity // inferred from electronic annotation
6165	P18077	RPL35A	ribosomal protein L35a	-7.4889	-1.73532	-1.94665	-4.83673	-4.26536	-5.75358	-3.45215	238026_at	Hs.293287.0	RPL35A	chr3q29	0000184 // nuclear-transcribed mRNA catabolic process, nonsense-mediated decay // traceable author statement /// 0002181 // cytoplasmic translation // not recorded /// 0006364 // rRNA processing // inferred from mutant phenotype /// 0006412 // translation // non-traceable author statement /// 0006412 // translation // traceable author statement /// 0006413 // translational initiation // traceable…	0005622 // intracellular // inferred from electronic annotation /// 0005739 // mitochondrion // inferred from electronic annotation /// 0005829 // cytosol // traceable author statement /// 0005840 // ribosome // inferred from electronic annotation /// 0016020 // membrane // inferred from direct assay /// 0022625 // cytosolic large ribosomal subunit // inferred from direct assay /// 0030529 // rib…	0000049 // tRNA binding // not recorded /// 0003723 // RNA binding // inferred from electronic annotation /// 0003735 // structural constituent of ribosome // not recorded /// 0003735 // structural constituent of ribosome // non-traceable author statement /// 0044822 // poly(A) RNA binding // inferred from direct assay
56062	Q9C0H6	KLHL4	kelch-like family member 4	-7.46288	-6.77192		-2.07288		-0.690961	-2.07288	214591_at	Hs.49075.0	KLHL4	chrXq21.3	0016567 // protein ubiquitination // not recorded	0005737 // cytoplasm // inferred from sequence or structural similarity /// 0005856 // cytoskeleton // inferred from electronic annotation /// 0031463 // Cul3-RING ubiquitin ligase complex // not recorded	0003779 // actin binding // inferred from electronic annotation /// 0004842 // ubiquitin-protein transferase activity // not recorded /// 0005515 // protein binding // inferred from electronic annotation
10020	Q9Y223	GNE	glucosamine (UDP-N-acetyl)-2-epimerase/N-acetylmannosamine kinase	-7.44467	-2.7984		-9.1951	-4.74371	-4.64627	-6.96941	205042_at	g6382074	GNE	chr9p13.3	0006045 // N-acetylglucosamine biosynthetic process // inferred from electronic annotation /// 0006047 // UDP-N-acetylglucosamine metabolic process // inferred from electronic annotation /// 0006054 // N-acetylneuraminate metabolic process // traceable author statement /// 0006488 // dolichol-linked oligosaccharide biosynthetic process // traceable author statement /// 0007155 // cell adhesion //…	0005737 // cytoplasm // traceable author statement /// 0005829 // cytosol // traceable author statement	0000166 // nucleotide binding // inferred from electronic annotation /// 0003824 // catalytic activity // inferred from electronic annotation /// 0004553 // hydrolase activity, hydrolyzing O-glycosyl compounds // inferred from electronic annotation /// 0005515 // protein binding // inferred from physical interaction /// 0005524 // ATP binding // inferred from electronic annotation /// 0008761 // …
2731	P23378	GLDC	glycine dehydrogenase (decarboxylating)	-7.43617	-2.66145	-1.43507	-7.65372	-5.23536	-4.77472	-3.67387	204836_at	g4504012	GLDC	chr9p22	0006520 // cellular amino acid metabolic process // inferred from electronic annotation /// 0006544 // glycine metabolic process // inferred from electronic annotation /// 0006546 // glycine catabolic process // traceable author statement /// 0019464 // glycine decarboxylation via glycine cleavage system // not recorded /// 0034641 // cellular nitrogen compound metabolic process // traceable auth…	0005634 // nucleus // inferred from direct assay /// 0005739 // mitochondrion // not recorded /// 0005739 // mitochondrion // inferred from direct assay /// 0005759 // mitochondrial matrix // traceable author statement /// 0005829 // cytosol // not recorded /// 0005886 // plasma membrane // inferred from direct assay /// 0005960 // glycine cleavage complex // not recorded	0003824 // catalytic activity // inferred from electronic annotation /// 0004375 // glycine dehydrogenase (decarboxylating) activity // traceable author statement /// 0009055 // electron carrier activity // traceable author statement /// 0016491 // oxidoreductase activity // inferred from electronic annotation /// 0016594 // glycine binding // not recorded /// 0016829 // lyase activity // inferre…
3832	P52732	KIF11	kinesin family member 11	-7.4134	-6.66486			-2.24562	-0.748541	-2.24562	204444_at	g13699823	KIF11	chr10q24.1	0007018 // microtubule-based movement // not recorded /// 0007018 // microtubule-based movement // traceable author statement /// 0007049 // cell cycle // inferred from electronic annotation /// 0007051 // spindle organization // inferred from mutant phenotype /// 0007052 // mitotic spindle organization // traceable author statement /// 0007059 // chromosome segregation // not recorded /// 000706…	0000922 // spindle pole // inferred from direct assay /// 0005737 // cytoplasm // inferred from direct assay /// 0005819 // spindle // inferred from direct assay /// 0005829 // cytosol // traceable author statement /// 0005856 // cytoskeleton // inferred from electronic annotation /// 0005871 // kinesin complex // inferred from electronic annotation /// 0005874 // microtubule // inferred from dir…	0000166 // nucleotide binding // inferred from electronic annotation /// 0003777 // microtubule motor activity // traceable author statement /// 0005524 // ATP binding // inferred from electronic annotation /// 0008017 // microtubule binding // inferred from electronic annotation /// 0008574 // ATP-dependent microtubule motor activity, plus-end-directed // not recorded /// 0019901 // protein kina…
5471	Q06203	PPAT	phosphoribosyl pyrophosphate amidotransferase	-7.37918	-3.68963		-4.88988	-6.17879	-3.68955	-5.53433	209434_s_at	g404860	PPAT	chr4q12	0000082 // G1/S transition of mitotic cell cycle // inferred from electronic annotation /// 0001822 // kidney development // inferred from electronic annotation /// 0006144 // purine nucleobase metabolic process // traceable author statement /// 0006164 // purine nucleotide biosynthetic process // traceable author statement /// 0006189 // 'de novo' IMP biosynthetic process // inferred from electr…	0005829 // cytosol // traceable author statement /// 0016020 // membrane // inferred from electronic annotation /// 0016021 // integral component of membrane // inferred from electronic annotation	0003824 // catalytic activity // inferred from electronic annotation /// 0004044 // amidophosphoribosyltransferase activity // inferred from electronic annotation /// 0016740 // transferase activity // inferred from electronic annotation /// 0016757 // transferase activity, transferring glycosyl groups // inferred from electronic annotation /// 0046872 // metal ion binding // inferred from electr…
7041	O43294	TGFB1I1	transforming growth factor beta 1 induced transcript 1	-7.37554	-3.10575	0.890277	-6.28509	-7.41454	-4.26978	-4.26978	209651_at	g12804778	TGFB1I1	chr16p11.2	0006366 // transcription from RNA polymerase II promoter // traceable author statement /// 0007155 // cell adhesion // traceable author statement /// 0008285 // negative regulation of cell proliferation // traceable author statement /// 0009408 // response to heat // inferred from electronic annotation /// 0010718 // positive regulation of epithelial to mesenchymal transition // inferred from dir…	0005622 // intracellular // inferred from direct assay /// 0005634 // nucleus // inferred from electronic annotation /// 0005737 // cytoplasm // inferred from electronic annotation /// 0005856 // cytoskeleton // inferred from electronic annotation /// 0005925 // focal adhesion // inferred from direct assay /// 0016363 // nuclear matrix // inferred from electronic annotation /// 0030054 // cell ju…	0003713 // transcription coactivator activity // inferred from direct assay /// 0003713 // transcription coactivator activity // non-traceable author statement /// 0005515 // protein binding // inferred from physical interaction /// 0008270 // zinc ion binding // inferred from electronic annotation /// 0046872 // metal ion binding // inferred from electronic annotation /// 0048495 // Roundabout b…
1434	P55060	CSE1L	CSE1 chromosome segregation 1-like (yeast)	-7.3752	-2.46317	-4.92974	-4.35837	-5.44796	-4.91202	-4.91202	210766_s_at	g3560554	CSE1L	chr20q13	0006606 // protein import into nucleus // not recorded /// 0006611 // protein export from nucleus // traceable author statement /// 0006810 // transport // inferred from electronic annotation /// 0006886 // intracellular protein transport // inferred from electronic annotation /// 0006915 // apoptotic process // traceable author statement /// 0008283 // cell proliferation // traceable author stat…	0005622 // intracellular // inferred from electronic annotation /// 0005634 // nucleus // traceable author statement /// 0005635 // nuclear envelope // not recorded /// 0005654 // nucleoplasm // inferred from direct assay /// 0005737 // cytoplasm // inferred from direct assay /// 0005829 // cytosol // not recorded /// 0016020 // membrane // inferred from direct assay /// 0070062 // extracellular …	0005049 // nuclear export signal receptor activity // traceable author statement /// 0005488 // binding // inferred from electronic annotation /// 0005515 // protein binding // inferred from physical interaction /// 0008536 // Ran GTPase binding // inferred from electronic annotation
7153	P11388	TOP2A	topoisomerase (DNA) II alpha	-7.3665	-4.2306			-9.4077	-3.1359	-9.4077	237469_at	Hs.242998.0	TOP2A	chr17q21.2	0000278 // mitotic cell cycle // traceable author statement /// 0000712 // resolution of meiotic recombination intermediates // not recorded /// 0000819 // sister chromatid segregation // not recorded /// 0002244 // hematopoietic progenitor cell differentiation // inferred from electronic annotation /// 0006259 // DNA metabolic process // inferred from electronic annotation /// 0006265 // DNA top…	0000228 // nuclear chromosome // inferred from direct assay /// 0000793 // condensed chromosome // inferred from electronic annotation /// 0005634 // nucleus // inferred from direct assay /// 0005654 // nucleoplasm // inferred from direct assay /// 0005654 // nucleoplasm // traceable author statement /// 0005730 // nucleolus // inferred from direct assay /// 0005737 // cytoplasm // inferred from …	0000166 // nucleotide binding // inferred from electronic annotation /// 0000287 // magnesium ion binding // inferred from direct assay /// 0003677 // DNA binding // inferred from direct assay /// 0003682 // chromatin binding // inferred from direct assay /// 0003916 // DNA topoisomerase activity // inferred from electronic annotation /// 0003918 // DNA topoisomerase type II (ATP-hydrolyzing) act…
10452	O96008	TOMM40	translocase of outer mitochondrial membrane 40 homolog (yeast)	-7.32693	-3.07929	-5.46125	-3.86672	-3.41494	-4.24764	-4.24764	202264_s_at	g5174722	TOMM40	chr19q13	0000423 // macromitophagy // traceable author statement /// 0006626 // protein targeting to mitochondrion // inferred from mutant phenotype /// 0006626 // protein targeting to mitochondrion // traceable author statement /// 0006810 // transport // inferred from electronic annotation /// 0006811 // ion transport // inferred from electronic annotation /// 0015031 // protein transport // inferred fr…	0005654 // nucleoplasm // inferred from direct assay /// 0005737 // cytoplasm // inferred from direct assay /// 0005739 // mitochondrion // inferred from direct assay /// 0005739 // mitochondrion // inferred from mutant phenotype /// 0005741 // mitochondrial outer membrane // traceable author statement /// 0005742 // mitochondrial outer membrane translocase complex // inferred from direct assay /…	0008320 // protein transmembrane transporter activity // inferred from sequence or structural similarity /// 0008320 // protein transmembrane transporter activity // traceable author statement /// 0015266 // protein channel activity // not recorded /// 0015288 // porin activity // inferred from electronic annotation
3638	O15503	INSIG1	insulin induced gene 1	-7.32525	-7.32525						201627_s_at	g5031800	INSIG1	chr7q36	0006629 // lipid metabolic process // inferred from electronic annotation /// 0006641 // triglyceride metabolic process // inferred from electronic annotation /// 0006695 // cholesterol biosynthetic process // inferred from electronic annotation /// 0006991 // response to sterol depletion // inferred from electronic annotation /// 0008152 // metabolic process // traceable author statement /// 000…	0005783 // endoplasmic reticulum // inferred from direct assay /// 0005789 // endoplasmic reticulum membrane // traceable author statement /// 0016020 // membrane // inferred from electronic annotation /// 0016021 // integral component of membrane // inferred from electronic annotation /// 0032937 // SREBP-SCAP-Insig complex // inferred from direct assay	0005515 // protein binding // inferred from physical interaction
10270	O43823	AKAP8	A kinase (PRKA) anchor protein 8	-7.30953	-2.17605	-11.4274	-0.956716	-3.01631	-5.13349	-5.13349	203848_at	Hs.25059.0	AKAP8	chr19p13.1	0007067 // mitotic nuclear division // traceable author statement /// 0007076 // mitotic chromosome condensation // inferred from electronic annotation /// 0007165 // signal transduction // traceable author statement /// 0016310 // phosphorylation // inferred from electronic annotation	0000793 // condensed chromosome // inferred from electronic annotation /// 0001939 // female pronucleus // inferred from electronic annotation /// 0005634 // nucleus // traceable author statement /// 0005654 // nucleoplasm // inferred from direct assay /// 0005739 // mitochondrion // inferred from electronic annotation /// 0005794 // Golgi apparatus // inferred from electronic annotation /// 0016…	0003677 // DNA binding // inferred from electronic annotation /// 0003690 // double-stranded DNA binding // inferred from electronic annotation /// 0005515 // protein binding // inferred from electronic annotation /// 0008270 // zinc ion binding // inferred from electronic annotation /// 0016301 // kinase activity // inferred from electronic annotation /// 0034237 // protein kinase A regulatory s…
27346	Q5BJF2	TMEM97	transmembrane protein 97	-7.29525	-6.08164	2.1659	-3.50796	-2.29878	-1.21361	-1.21361	214283_at	Hs.4187.1	TMEM97	chr17q11.2	0001558 // regulation of cell growth // non-traceable author statement /// 0042632 // cholesterol homeostasis // inferred from direct assay	0005634 // nucleus // inferred from electronic annotation /// 0005764 // lysosome // inferred from direct assay /// 0005783 // endoplasmic reticulum // inferred from electronic annotation /// 0005791 // rough endoplasmic reticulum // inferred from direct assay /// 0005886 // plasma membrane // inferred from direct assay /// 0016020 // membrane // inferred from electronic annotation /// 0016021 //…	0005515 // protein binding // inferred from physical interaction
1729	O60610	DIAPH1	diaphanous-related formin 1	-7.28827	-2.46926	-2.93658	-4.42481	-7.09564	-4.81901	-4.81901	215541_s_at	Hs.26584.2	DIAPH1	chr5q31	0007010 // cytoskeleton organization // inferred from mutant phenotype /// 0007015 // actin filament organization // inferred from electronic annotation /// 0007264 // small GTPase mediated signal transduction // traceable author statement /// 0007605 // sensory perception of sound // inferred from electronic annotation /// 0008360 // regulation of cell shape // inferred from mutant phenotype ///…	0005737 // cytoplasm // inferred from electronic annotation /// 0005829 // cytosol // traceable author statement /// 0005856 // cytoskeleton // inferred from electronic annotation /// 0005886 // plasma membrane // inferred from electronic annotation /// 0005903 // brush border // inferred from electronic annotation /// 0016020 // membrane // inferred from electronic annotation /// 0032587 // ruff…	0003779 // actin binding // inferred from electronic annotation /// 0005102 // receptor binding // non-traceable author statement /// 0005488 // binding // inferred from electronic annotation /// 0005515 // protein binding // inferred from physical interaction /// 0005522 // profilin binding // inferred from electronic annotation /// 0017048 // Rho GTPase binding // inferred from electronic annot…
822	P40121	CAPG	capping protein (actin filament), gelsolin-like	-7.27683	-5.35897		-2.09946	-3.65412	-1.91786	-2.87679	201850_at	g4502560	CAPG	chr2p11.2	0006461 // protein complex assembly // non-traceable author statement /// 0022617 // extracellular matrix disassembly // inferred from mutant phenotype /// 0030031 // cell projection assembly // inferred from electronic annotation /// 0051016 // barbed-end actin filament capping // inferred from electronic annotation /// 0051693 // actin filament capping // inferred from electronic annotation ///…	0005634 // nucleus // inferred from direct assay /// 0005654 // nucleoplasm // inferred from direct assay /// 0005730 // nucleolus // inferred from direct assay /// 0005737 // cytoplasm // inferred from direct assay /// 0005814 // centriole // inferred from direct assay /// 0008290 // F-actin capping protein complex // traceable author statement /// 0042470 // melanosome // inferred from electron…	0003779 // actin binding // inferred from electronic annotation /// 0005515 // protein binding // inferred from physical interaction /// 0019904 // protein domain specific binding // inferred from physical interaction /// 0032403 // protein complex binding // inferred from direct assay
196074	A6NJ78	METTL15	methyltransferase like 15	-7.27511	0.489346	-13.7395	-8.03907	-1.5148	-7.76445	-7.76445	242247_at	Hs.195012.0	METTL15	chr11p14.1	0032259 // methylation // inferred from electronic annotation /// 0070475 // rRNA base methylation // not recorded	---	0005515 // protein binding // inferred from physical interaction /// 0008168 // methyltransferase activity // inferred from electronic annotation /// 0016740 // transferase activity // inferred from electronic annotation /// 0071424 // rRNA (cytosine-N4-)-methyltransferase activity // not recorded
3092	O00291	HIP1	huntingtin interacting protein 1	-7.26614	-3.78476	-1.84699	-3.06946	-5.52769	-3.48138	-3.48138	226364_at	Hs.38489.0	HIP1	chr7q11.23	0006351 // transcription, DNA-templated // inferred from electronic annotation /// 0006355 // regulation of transcription, DNA-templated // inferred from electronic annotation /// 0006897 // endocytosis // inferred from electronic annotation /// 0006915 // apoptotic process // inferred from direct assay /// 0006919 // activation of cysteine-type endopeptidase activity involved in apoptotic proces…	0005634 // nucleus // inferred from electronic annotation /// 0005737 // cytoplasm // inferred from direct assay /// 0005794 // Golgi apparatus // inferred from direct assay /// 0005856 // cytoskeleton // traceable author statement /// 0012505 // endomembrane system // inferred from electronic annotation /// 0016020 // membrane // traceable author statement /// 0030136 // clathrin-coated vesicle …	0003779 // actin binding // inferred from electronic annotation /// 0005200 // structural constituent of cytoskeleton // traceable author statement /// 0005515 // protein binding // inferred from physical interaction /// 0005543 // phospholipid binding // inferred from electronic annotation /// 0030276 // clathrin binding // inferred from direct assay /// 0035091 // phosphatidylinositol binding /…
9787	Q15398	DLGAP5	discs, large (Drosophila) homolog-associated protein 5	-7.25494	-7.25494						203764_at	g7661851	DLGAP5	chr14q22.3	0006470 // protein dephosphorylation // inferred from direct assay /// 0006470 // protein dephosphorylation // inferred from sequence or structural similarity /// 0007049 // cell cycle // inferred from electronic annotation /// 0007079 // mitotic chromosome movement towards spindle pole // non-traceable author statement /// 0008283 // cell proliferation // non-traceable author statement /// 00163…	0005634 // nucleus // inferred from direct assay /// 0005634 // nucleus // inferred from sequence or structural similarity /// 0005737 // cytoplasm // inferred from direct assay /// 0005815 // microtubule organizing center // inferred from direct assay /// 0005819 // spindle // inferred from electronic annotation /// 0005856 // cytoskeleton // inferred from electronic annotation /// 0031616 // sp…	0004721 // phosphoprotein phosphatase activity // inferred from direct assay /// 0004721 // phosphoprotein phosphatase activity // inferred from sequence or structural similarity /// 0005515 // protein binding // inferred from physical interaction
5757	P06454	LOC728026 /// PTMA	prothymosin alpha-like /// prothymosin, alpha	-7.25243	-3.0358	-4.91645	-3.33522	-4.39823	-4.21663	-4.21663	231168_at	Hs.170437.0	PTMA	chr2q37.1	0006351 // transcription, DNA-templated // traceable author statement	0005634 // nucleus // traceable author statement /// 0005654 // nucleoplasm // inferred from direct assay /// 0005737 // cytoplasm // inferred from direct assay /// 0070062 // extracellular exosome // inferred from direct assay	0005515 // protein binding // inferred from physical interaction
1759	Q05193	DNM1	dynamin 1	-7.24657	-4.85478	-1.35535	-1.38192	-4.4381	-2.39179	-2.39179	217341_at	Hs.166161.1	DNM1	chr9q34	0006897 // endocytosis // inferred from mutant phenotype /// 0006897 // endocytosis // traceable author statement /// 0006898 // receptor-mediated endocytosis // inferred from mutant phenotype /// 0007032 // endosome organization // inferred from mutant phenotype /// 0007411 // axon guidance // traceable author statement /// 0007605 // sensory perception of sound // inferred from electronic annot…	0001917 // photoreceptor inner segment // inferred from electronic annotation /// 0005737 // cytoplasm // inferred from electronic annotation /// 0005856 // cytoskeleton // inferred from electronic annotation /// 0005874 // microtubule // inferred from electronic annotation /// 0005886 // plasma membrane // traceable author statement /// 0030117 // membrane coat // inferred from electronic annota…	0000166 // nucleotide binding // inferred from electronic annotation /// 0003924 // GTPase activity // inferred from electronic annotation /// 0005515 // protein binding // inferred from physical interaction /// 0005525 // GTP binding // inferred from electronic annotation /// 0016787 // hydrolase activity // inferred from electronic annotation /// 0019901 // protein kinase binding // inferred fr…
3930	Q14739	LBR	lamin B receptor	-7.22303	-4.77366	-2.41836	-1.02315	-3.90659	-2.44937	-2.44937	201795_at	g4504960	LBR	chr1q42.1	0006695 // cholesterol biosynthetic process // traceable author statement /// 0044281 // small molecule metabolic process // traceable author statement /// 0055114 // oxidation-reduction process // inferred from electronic annotation	0005634 // nucleus // inferred from electronic annotation /// 0005635 // nuclear envelope // traceable author statement /// 0005637 // nuclear inner membrane // inferred from electronic annotation /// 0005639 // integral component of nuclear inner membrane // traceable author statement /// 0016020 // membrane // inferred from direct assay /// 0016021 // integral component of membrane // inferred …	0003677 // DNA binding // inferred from electronic annotation /// 0005515 // protein binding // inferred from physical interaction /// 0005521 // lamin binding // traceable author statement /// 0016627 // oxidoreductase activity, acting on the CH-CH group of donors // not recorded /// 0016628 // oxidoreductase activity, acting on the CH-CH group of donors, NAD or NADP as acceptor // inferred from…
1978	Q13541	EIF4EBP1	eukaryotic translation initiation factor 4E binding protein 1	-7.20806	-2.89842	-12.9289			-4.30965	-12.9289	221539_at	g11527778	EIF4EBP1	chr8p12	0000082 // G1/S transition of mitotic cell cycle // inferred from mutant phenotype /// 0002192 // IRES-dependent translational initiation // inferred from electronic annotation /// 0002931 // response to ischemia // inferred from electronic annotation /// 0006412 // translation // traceable author statement /// 0006413 // translational initiation // traceable author statement /// 0006417 // regul…	0005634 // nucleus // inferred from electronic annotation /// 0005654 // nucleoplasm // inferred from direct assay /// 0005737 // cytoplasm // inferred from direct assay /// 0005829 // cytosol // inferred from direct assay /// 0005829 // cytosol // traceable author statement /// 0043234 // protein complex // inferred from electronic annotation	0005515 // protein binding // inferred from physical interaction /// 0008190 // eukaryotic initiation factor 4E binding // not recorded /// 0008190 // eukaryotic initiation factor 4E binding // inferred from direct assay /// 0030371 // translation repressor activity // inferred from direct assay /// 0031369 // translation initiation factor binding // inferred from electronic annotation /// 005172…
857	Q03135	CAV1	caveolin 1	-7.20345	-7.20345						212097_at	Hs.74034.1	CAV1	chr7q31.1	0000122 // negative regulation of transcription from RNA polymerase II promoter // inferred from sequence or structural similarity /// 0000165 // MAPK cascade // inferred from electronic annotation /// 0000188 // inactivation of MAPK activity // inferred from sequence or structural similarity /// 0001525 // angiogenesis // inferred from electronic annotation /// 0001570 // vasculogenesis // infer…	0000139 // Golgi membrane // inferred from direct assay /// 0000139 // Golgi membrane // traceable author statement /// 0002080 // acrosomal membrane // inferred from electronic annotation /// 0005622 // intracellular // inferred from direct assay /// 0005737 // cytoplasm // inferred from electronic annotation /// 0005739 // mitochondrion // inferred from electronic annotation /// 0005768 // endo…	0000149 // SNARE binding // inferred from electronic annotation /// 0001179 // RNA polymerase I transcription factor binding // inferred from electronic annotation /// 0005102 // receptor binding // inferred from physical interaction /// 0005113 // patched binding // non-traceable author statement /// 0005198 // structural molecule activity // inferred from direct assay /// 0005515 // protein bin…
3329	P10809	HSPD1	heat shock 60kDa protein 1 (chaperonin)	-7.20096	-0.415372	-6.39139	-6.88304	-7.08235	-6.78559	-6.78559	243845_at	Hs.205173.0	HSPD1	chr2q33.1	0001666 // response to hypoxia // inferred from electronic annotation /// 0002236 // detection of misfolded protein // inferred from electronic annotation /// 0002368 // B cell cytokine production // inferred from direct assay /// 0002755 // MyD88-dependent toll-like receptor signaling pathway // inferred from direct assay /// 0002842 // positive regulation of T cell mediated immune response to t…	0005615 // extracellular space // inferred from direct assay /// 0005737 // cytoplasm // inferred from direct assay /// 0005739 // mitochondrion // inferred from direct assay /// 0005743 // mitochondrial inner membrane // inferred from sequence or structural similarity /// 0005759 // mitochondrial matrix // traceable author statement /// 0005769 // early endosome // inferred from direct assay ///…	0000166 // nucleotide binding // inferred from electronic annotation /// 0001530 // lipopolysaccharide binding // inferred from direct assay /// 0002020 // protease binding // inferred from electronic annotation /// 0002039 // p53 binding // inferred from physical interaction /// 0003688 // DNA replication origin binding // inferred from sequence or structural similarity /// 0003697 // single-str…
81848	Q9C004	SPRY4	sprouty RTK signaling antagonist 4	-7.17743	-4.18327	1.15603	-2.35193	-7.7866	-2.99416	-2.99416	221489_s_at	Hs.285814.0	SPRY4	chr5q31.3	0007275 // multicellular organismal development // inferred from electronic annotation /// 0009966 // regulation of signal transduction // inferred from electronic annotation /// 0043407 // negative regulation of MAP kinase activity // inferred from electronic annotation /// 0070373 // negative regulation of ERK1 and ERK2 cascade // inferred from electronic annotation	0005737 // cytoplasm // inferred from direct assay /// 0005794 // Golgi apparatus // inferred from direct assay /// 0005886 // plasma membrane // inferred from electronic annotation /// 0005925 // focal adhesion // inferred from direct assay /// 0016020 // membrane // inferred from electronic annotation /// 0032587 // ruffle membrane // inferred from electronic annotation /// 0042995 // cell proj…	0005515 // protein binding // inferred from physical interaction
79801	Q8NEM2	SHCBP1	SHC SH2-domain binding protein 1	-7.14779	-5.63742		-4.53111		-1.51037	-4.53111	219493_at	g13376069	SHCBP1	chr16q11.2	0008543 // fibroblast growth factor receptor signaling pathway // inferred from sequence or structural similarity /// 2000177 // regulation of neural precursor cell proliferation // inferred from sequence or structural similarity	---	0005515 // protein binding // inferred from electronic annotation /// 0042169 // SH2 domain binding // inferred from electronic annotation
87	P12814	ACTN1	actinin, alpha 1	-7.11552	-2.95647	-5.06262	-2.40508	-5.00947	-4.15905	-4.15905	237401_at	Hs.245532.0	ACTN1	chr14q24|14q22-q24	0002576 // platelet degranulation // traceable author statement /// 0007015 // actin filament organization // inferred from mutant phenotype /// 0007596 // blood coagulation // traceable author statement /// 0030168 // platelet activation // inferred from mutant phenotype /// 0030168 // platelet activation // traceable author statement /// 0030198 // extracellular matrix organization // traceable…	0001725 // stress fiber // inferred from direct assay /// 0001726 // ruffle // inferred from direct assay /// 0005576 // extracellular region // traceable author statement /// 0005615 // extracellular space // inferred from direct assay /// 0005622 // intracellular // inferred from direct assay /// 0005737 // cytoplasm // inferred from direct assay /// 0005829 // cytosol // traceable author state…	0003725 // double-stranded RNA binding // inferred from direct assay /// 0005178 // integrin binding // inferred from direct assay /// 0005178 // integrin binding // inferred from physical interaction /// 0005509 // calcium ion binding // inferred from electronic annotation /// 0005515 // protein binding // inferred from physical interaction /// 0017166 // vinculin binding // inferred from direct…
1950	P01133	EGF	epidermal growth factor	-7.09566	-7.09566						206254_at	g6031163	EGF	chr4q25	0000165 // MAPK cascade // traceable author statement /// 0000186 // activation of MAPKK activity // traceable author statement /// 0001525 // angiogenesis // inferred from direct assay /// 0002576 // platelet degranulation // traceable author statement /// 0006260 // DNA replication // traceable author statement /// 0007165 // signal transduction // traceable author statement /// 0007171 // acti…	0005576 // extracellular region // inferred by curator /// 0005576 // extracellular region // traceable author statement /// 0005615 // extracellular space // inferred from direct assay /// 0005765 // lysosomal membrane // inferred from direct assay /// 0005886 // plasma membrane // inferred from electronic annotation /// 0016020 // membrane // inferred from electronic annotation /// 0016021 // i…	0005154 // epidermal growth factor receptor binding // traceable author statement /// 0005509 // calcium ion binding // inferred from electronic annotation /// 0005515 // protein binding // inferred from physical interaction /// 0008083 // growth factor activity // inferred from direct assay /// 0030297 // transmembrane receptor protein tyrosine kinase activator activity // traceable author state…
6713	Q14534	SQLE	squalene epoxidase	-7.08047	-4.97215		0	-6.32495	-2.10832	-6.32495	213577_at	Hs.71465.1	SQLE	chr8q24.1	0006695 // cholesterol biosynthetic process // traceable author statement /// 0006725 // cellular aromatic compound metabolic process // inferred from electronic annotation /// 0008152 // metabolic process // inferred from electronic annotation /// 0008203 // cholesterol metabolic process // inferred from electronic annotation /// 0010033 // response to organic substance // inferred from electron…	0005783 // endoplasmic reticulum // inferred from electronic annotation /// 0005789 // endoplasmic reticulum membrane // traceable author statement /// 0016020 // membrane // inferred from electronic annotation /// 0016021 // integral component of membrane // inferred from electronic annotation /// 0031090 // organelle membrane // inferred from electronic annotation /// 0043231 // intracellular m…	0004497 // monooxygenase activity // inferred from electronic annotation /// 0004506 // squalene monooxygenase activity // non-traceable author statement /// 0004506 // squalene monooxygenase activity // traceable author statement /// 0016491 // oxidoreductase activity // inferred from electronic annotation /// 0050660 // flavin adenine dinucleotide binding // inferred from electronic annotation
79875	Q6ZMP0	THSD4	thrombospondin type 1 domain containing 4	-7.07051	-7.07051						234323_at	Hs.170345.1	THSD4	chr15q23	0006508 // proteolysis // inferred from electronic annotation /// 0008152 // metabolic process // inferred from electronic annotation /// 0048251 // elastic fiber assembly // inferred from electronic annotation	0001527 // microfibril // inferred from electronic annotation /// 0005576 // extracellular region // inferred from electronic annotation /// 0005578 // proteinaceous extracellular matrix // inferred from electronic annotation /// 0031012 // extracellular matrix // inferred from electronic annotation /// 0070062 // extracellular exosome // inferred from direct assay	0004222 // metalloendopeptidase activity // inferred from electronic annotation /// 0008233 // peptidase activity // inferred from electronic annotation /// 0016787 // hydrolase activity // inferred from electronic annotation
9133	O95067	CCNB2	cyclin B2	-7.06675	-7.06675						232768_at	Hs.255890.0	CCNB2	chr15q22.2	0000086 // G2/M transition of mitotic cell cycle // traceable author statement /// 0000278 // mitotic cell cycle // traceable author statement /// 0001701 // in utero embryonic development // inferred from electronic annotation /// 0007049 // cell cycle // inferred from electronic annotation /// 0007067 // mitotic nuclear division // inferred from electronic annotation /// 0007077 // mitotic nucl…	0005634 // nucleus // inferred from electronic annotation /// 0005654 // nucleoplasm // traceable author statement /// 0005813 // centrosome // inferred from direct assay /// 0005829 // cytosol // traceable author statement /// 0015630 // microtubule cytoskeleton // inferred from direct assay /// 0016020 // membrane // inferred from electronic annotation	0005515 // protein binding // inferred from physical interaction
9212	Q96GD4	AURKB	aurora kinase B	-7.06567	-7.06567		0				239219_at	Hs.221197.0	AURKB	chr17p13.1	0000122 // negative regulation of transcription from RNA polymerase II promoter // inferred from direct assay /// 0000278 // mitotic cell cycle // traceable author statement /// 0002903 // negative regulation of B cell apoptotic process // inferred from direct assay /// 0006468 // protein phosphorylation // inferred from direct assay /// 0007049 // cell cycle // inferred from electronic annotatio…	0000775 // chromosome, centromeric region // inferred from electronic annotation /// 0000776 // kinetochore // inferred from direct assay /// 0000779 // condensed chromosome, centromeric region // inferred from direct assay /// 0000780 // condensed nuclear chromosome, centromeric region // inferred from direct assay /// 0005634 // nucleus // inferred from direct assay /// 0005654 // nucleoplasm /…	0000166 // nucleotide binding // inferred from electronic annotation /// 0004672 // protein kinase activity // inferred from electronic annotation /// 0004674 // protein serine/threonine kinase activity // inferred from direct assay /// 0004712 // protein serine/threonine/tyrosine kinase activity // traceable author statement /// 0005515 // protein binding // inferred from physical interaction //…
343990	Q6NV74	KIAA1211L	KIAA1211-like	-7.02395	-7.02395		0				229320_at	Hs.153427.0	KIAA1211L	chr2q11.2	---	---	---
134429	Q96DR4	STARD4	StAR-related lipid transfer domain containing 4	-7.02349	-7.02349						226390_at	Hs.93842.0	STARD4	chr5q22.1	0006810 // transport // inferred from electronic annotation /// 0006869 // lipid transport // inferred from electronic annotation	0016023 // cytoplasmic membrane-bounded vesicle // inferred from direct assay	0008289 // lipid binding // inferred from electronic annotation
10189	Q86V81	ALYREF	Aly/REF export factor	-7.02237	-3.15565	-6.25851	-2.40508	-2.93659	-3.86672	-3.86672	226320_at	Hs.241520.0	ALYREF	chr17q25.3	0000018 // regulation of DNA recombination // inferred from mutant phenotype /// 0000398 // mRNA splicing, via spliceosome // inferred by curator /// 0000398 // mRNA splicing, via spliceosome // traceable author statement /// 0001649 // osteoblast differentiation // inferred from direct assay /// 0006366 // transcription from RNA polymerase II promoter // traceable author statement /// 0006369 //…	0000346 // transcription export complex // inferred from direct assay /// 0000781 // chromosome, telomeric region // inferred from direct assay /// 0005634 // nucleus // inferred from direct assay /// 0005654 // nucleoplasm // inferred from direct assay /// 0005654 // nucleoplasm // traceable author statement /// 0005681 // spliceosomal complex // inferred from electronic annotation /// 0005737 /…	0000166 // nucleotide binding // inferred from electronic annotation /// 0003676 // nucleic acid binding // inferred from electronic annotation /// 0003723 // RNA binding // inferred from electronic annotation /// 0005515 // protein binding // inferred from physical interaction /// 0044822 // poly(A) RNA binding // inferred from direct assay
344838	Q6ZVX9	PAQR9	progestin and adipoQ receptor family member IX	-7.02205	-7.02205						1560467_at	Hs2.112671.1	PAQR9	chr3q23	---	0016020 // membrane // inferred from electronic annotation /// 0016021 // integral component of membrane // inferred from electronic annotation	0004872 // receptor activity // not recorded
1984	P63241	EIF5A	eukaryotic translation initiation factor 5A	-7.00882	-2.32269	-4.4381	-4.83673	-4.78358	-4.68613	-4.68613	213753_x_at	Hs.119140.1	EIF5A	chr17p13-p12	0006406 // mRNA export from nucleus // inferred from mutant phenotype /// 0006412 // translation // inferred from electronic annotation /// 0006414 // translational elongation // inferred from electronic annotation /// 0006452 // translational frameshifting // inferred from electronic annotation /// 0006611 // protein export from nucleus // inferred from mutant phenotype /// 0006810 // transport …	0005634 // nucleus // inferred from direct assay /// 0005642 // annulate lamellae // inferred from direct assay /// 0005643 // nuclear pore // inferred from direct assay /// 0005737 // cytoplasm // inferred from direct assay /// 0005783 // endoplasmic reticulum // inferred from electronic annotation /// 0005789 // endoplasmic reticulum membrane // inferred from electronic annotation /// 0005829 /…	0003723 // RNA binding // inferred from direct assay /// 0003746 // translation elongation factor activity // inferred from sequence or structural similarity /// 0005515 // protein binding // inferred from physical interaction /// 0017070 // U6 snRNA binding // inferred from direct assay /// 0043022 // ribosome binding // inferred from electronic annotation /// 0044822 // poly(A) RNA binding // i…
26472	Q96C90	PPP1R14B	protein phosphatase 1, regulatory (inhibitor) subunit 14B	-6.99268	-2.50586	-11.5204	-1.44836	-0.491646	-4.48682	-4.48682	212680_x_at	Hs.100623.2	PPP1R14B	chr11q13	0042325 // regulation of phosphorylation // inferred from electronic annotation /// 0043086 // negative regulation of catalytic activity // inferred from electronic annotation /// 0045087 // innate immune response // inferred from electronic annotation	0005737 // cytoplasm // inferred from electronic annotation	0004864 // protein phosphatase inhibitor activity // inferred from electronic annotation
9918	Q15021	NCAPD2	non-SMC condensin I complex subunit D2	-6.98557	-3.9914	-1.63439	-0.903565	-6.44454	-2.99416	-2.99416	201774_s_at	Hs.5719.0	NCAPD2	chr12p13.3	0000278 // mitotic cell cycle // traceable author statement /// 0007049 // cell cycle // inferred from electronic annotation /// 0007067 // mitotic nuclear division // inferred from electronic annotation /// 0007076 // mitotic chromosome condensation // inferred from direct assay /// 0007076 // mitotic chromosome condensation // non-traceable author statement /// 0010032 // meiotic chromosome con…	0000228 // nuclear chromosome // inferred from direct assay /// 0000779 // condensed chromosome, centromeric region // not recorded /// 0000793 // condensed chromosome // inferred from direct assay /// 0000796 // condensin complex // inferred from direct assay /// 0000797 // condensin core heterodimer // non-traceable author statement /// 0000799 // nuclear condensin complex // not recorded /// 0…	0003682 // chromatin binding // not recorded /// 0005488 // binding // inferred from electronic annotation /// 0005515 // protein binding // inferred from physical interaction /// 0042393 // histone binding // inferred from direct assay /// 0042393 // histone binding // non-traceable author statement
1719	P00374	DHFR	dihydrofolate reductase	-6.95129	-3.49205		-5.44796	-4.92974	-3.45923	-5.18885	48808_at	4878663_RC	DHFR	chr5q14.1	0000082 // G1/S transition of mitotic cell cycle // traceable author statement /// 0000083 // regulation of transcription involved in G1/S transition of mitotic cell cycle // traceable author statement /// 0000278 // mitotic cell cycle // traceable author statement /// 0006545 // glycine biosynthetic process // inferred from electronic annotation /// 0006729 // tetrahydrobiopterin biosynthetic pr…	0005654 // nucleoplasm // traceable author statement /// 0005829 // cytosol // traceable author statement	0003723 // RNA binding // inferred from electronic annotation /// 0003729 // mRNA binding // inferred from direct assay /// 0004146 // dihydrofolate reductase activity // inferred from direct assay /// 0004146 // dihydrofolate reductase activity // inferred from sequence or structural similarity /// 0004146 // dihydrofolate reductase activity // non-traceable author statement /// 0005515 // prote…
27333	O00461	GOLIM4	golgi integral membrane protein 4	-6.95021	-1.80787	-6.75016	-3.57439	-5.10248	-5.14234	-5.14234	238002_at	Hs.30469.0	GOLIM4	chr3q26.2	0006810 // transport // inferred from electronic annotation	0005654 // nucleoplasm // inferred from direct assay /// 0005768 // endosome // inferred from electronic annotation /// 0005794 // Golgi apparatus // inferred from direct assay /// 0005796 // Golgi lumen // traceable author statement /// 0005801 // cis-Golgi network // traceable author statement /// 0010008 // endosome membrane // inferred from electronic annotation /// 0016020 // membrane // inf…	---
6742	Q04837	SSBP1	single-stranded DNA binding protein 1, mitochondrial	-6.94417	-1.01785	-7.86633	-4.05275	-5.85988	-5.92632	-5.92632	214060_at	Hs.923.2	SSBP1	chr7q34	0006260 // DNA replication // inferred from electronic annotation /// 0006996 // organelle organization // traceable author statement /// 0007005 // mitochondrion organization // traceable author statement /// 0051096 // positive regulation of helicase activity // inferred from direct assay /// 0070584 // mitochondrion morphogenesis // inferred from electronic annotation	0005634 // nucleus // inferred from direct assay /// 0005739 // mitochondrion // inferred from direct assay /// 0005759 // mitochondrial matrix // traceable author statement /// 0042645 // mitochondrial nucleoid // inferred from direct assay /// 0070062 // extracellular exosome // inferred from direct assay	0003677 // DNA binding // inferred from electronic annotation /// 0003682 // chromatin binding // inferred from direct assay /// 0003697 // single-stranded DNA binding // inferred from electronic annotation /// 0005515 // protein binding // inferred from physical interaction /// 0044822 // poly(A) RNA binding // inferred from direct assay
3978	P18858	LIG1	ligase I, DNA, ATP-dependent	-6.94213	-4.31559		-3.62755	-4.25207	-2.62654	-3.93981	202726_at	g4557718	LIG1	chr19q13.2-q13.3	0000278 // mitotic cell cycle // traceable author statement /// 0000722 // telomere maintenance via recombination // traceable author statement /// 0000723 // telomere maintenance // traceable author statement /// 0000724 // double-strand break repair via homologous recombination // traceable author statement /// 0006259 // DNA metabolic process // traceable author statement /// 0006260 // DNA re…	0005634 // nucleus // traceable author statement /// 0005654 // nucleoplasm // inferred from direct assay /// 0005654 // nucleoplasm // traceable author statement /// 0005737 // cytoplasm // --- /// 0005739 // mitochondrion // not recorded /// 0005794 // Golgi apparatus // inferred from direct assay /// 0043231 // intracellular membrane-bounded organelle // inferred from direct assay	0000166 // nucleotide binding // inferred from electronic annotation /// 0003677 // DNA binding // inferred from electronic annotation /// 0003909 // DNA ligase activity // inferred from direct assay /// 0003909 // DNA ligase activity // inferred from mutant phenotype /// 0003910 // DNA ligase (ATP) activity // not recorded /// 0005524 // ATP binding // inferred from electronic annotation /// 001…
701	O60566	BUB1B	BUB1 mitotic checkpoint serine/threonine kinase B	-6.93514	-6.93514						203755_at	g5729749	BUB1B	chr15q15	0000278 // mitotic cell cycle // traceable author statement /// 0006468 // protein phosphorylation // inferred from electronic annotation /// 0006915 // apoptotic process // inferred from electronic annotation /// 0007049 // cell cycle // inferred from electronic annotation /// 0007067 // mitotic nuclear division // non-traceable author statement /// 0007091 // metaphase/anaphase transition of mi…	0000775 // chromosome, centromeric region // inferred from electronic annotation /// 0000776 // kinetochore // inferred from direct assay /// 0000776 // kinetochore // non-traceable author statement /// 0000776 // kinetochore // traceable author statement /// 0000777 // condensed chromosome kinetochore // inferred from direct assay /// 0000778 // condensed nuclear chromosome kinetochore // inferr…	0000166 // nucleotide binding // inferred from electronic annotation /// 0004672 // protein kinase activity // non-traceable author statement /// 0004674 // protein serine/threonine kinase activity // inferred from electronic annotation /// 0005515 // protein binding // inferred from physical interaction /// 0005524 // ATP binding // inferred from electronic annotation /// 0016301 // kinase activ…
6472	P34897	SHMT2	serine hydroxymethyltransferase 2 (mitochondrial)	-6.92165	-1.34967	-3.80029	-6.73687	-6.17879	-5.57198	-5.57198	214437_s_at	Hs.75069.0	SHMT2	chr12q12-q14	0006544 // glycine metabolic process // inferred from genetic interaction /// 0006545 // glycine biosynthetic process // inferred from electronic annotation /// 0006563 // L-serine metabolic process // inferred from electronic annotation /// 0006564 // L-serine biosynthetic process // inferred from electronic annotation /// 0006730 // one-carbon metabolic process // inferred from direct assay ///…	0005634 // nucleus // inferred from direct assay /// 0005737 // cytoplasm // inferred from direct assay /// 0005739 // mitochondrion // inferred from direct assay /// 0005743 // mitochondrial inner membrane // inferred from direct assay /// 0005743 // mitochondrial inner membrane // traceable author statement /// 0005758 // mitochondrial intermembrane space // inferred from electronic annotation …	0003682 // chromatin binding // inferred from direct assay /// 0003824 // catalytic activity // inferred from electronic annotation /// 0004372 // glycine hydroxymethyltransferase activity // inferred from direct assay /// 0004372 // glycine hydroxymethyltransferase activity // traceable author statement /// 0005515 // protein binding // inferred from physical interaction /// 0008168 // methyltra…
55930	Q9NQX4	MYO5C	myosin VC	-6.90374	-6.90374						218966_at	g9055283	MYO5C	chr15q21	0008152 // metabolic process // inferred from electronic annotation	0016459 // myosin complex // inferred from electronic annotation /// 0070062 // extracellular exosome // inferred from direct assay	0000166 // nucleotide binding // inferred from electronic annotation /// 0003774 // motor activity // inferred from electronic annotation /// 0003779 // actin binding // inferred from electronic annotation /// 0005515 // protein binding // inferred from electronic annotation /// 0005516 // calmodulin binding // inferred from electronic annotation /// 0005524 // ATP binding // inferred from electr…
51649	Q9Y3D9	MRPS23	mitochondrial ribosomal protein S23	-6.90234	-1.07347	-11.1218	-0.212604	-6.15221	-5.82888	-5.82888	223156_at	g12652962	MRPS23	chr17q22-q23	0006412 // translation // inferred from electronic annotation /// 0006996 // organelle organization // traceable author statement /// 0032543 // mitochondrial translation // traceable author statement /// 0070124 // mitochondrial translational initiation // traceable author statement /// 0070125 // mitochondrial translational elongation // traceable author statement /// 0070126 // mitochondrial t…	0005739 // mitochondrion // inferred from direct assay /// 0005743 // mitochondrial inner membrane // traceable author statement /// 0005840 // ribosome // inferred from electronic annotation /// 0030529 // ribonucleoprotein complex // inferred from electronic annotation /// 0031965 // nuclear membrane // inferred from direct assay /// 0045111 // intermediate filament cytoskeleton // inferred fro…	0003735 // structural constituent of ribosome // inferred from electronic annotation /// 0005515 // protein binding // inferred from physical interaction /// 0044822 // poly(A) RNA binding // inferred from direct assay
84310	Q9BRJ6	C7orf50	chromosome 7 open reading frame 50	-6.88829	-0.505756	-6.69701	-5.08919	-7.36139	-6.38253	-6.38253	240900_at	Hs.288125.0	C7orf50	chr7p22.3	---	---	0005515 // protein binding // inferred from physical interaction /// 0044822 // poly(A) RNA binding // inferred from direct assay
8833	P49915	GMPS	guanine monophosphate synthase	-6.87291	-2.50125	-3.91987	-3.91987	-5.27522	-4.37166	-3.63607	236648_at	Hs.144057.0	GMPS	chr3q24	0006144 // purine nucleobase metabolic process // traceable author statement /// 0006164 // purine nucleotide biosynthetic process // inferred from electronic annotation /// 0006177 // GMP biosynthetic process // inferred from electronic annotation /// 0006541 // glutamine metabolic process // inferred from electronic annotation /// 0009113 // purine nucleobase biosynthetic process // traceable a…	0005737 // cytoplasm // inferred from direct assay /// 0005829 // cytosol // traceable author statement	0000166 // nucleotide binding // inferred from electronic annotation /// 0003921 // GMP synthase activity // traceable author statement /// 0003922 // GMP synthase (glutamine-hydrolyzing) activity // inferred from electronic annotation /// 0005524 // ATP binding // inferred from electronic annotation /// 0016462 // pyrophosphatase activity // inferred from electronic annotation /// 0016874 // lig…
388341	Q8NAA5	LRRC75A	leucine rich repeat containing 75A	-6.85502	-6.85502						229889_at	Hs.295362.1	LRRC75A	chr17p11.2	---	---	---
55092	Q9NW97	TMEM51	transmembrane protein 51	-6.84561	-6.84561						218815_s_at	g8922276	TMEM51	chr1p36.21	---	0016020 // membrane // inferred from electronic annotation /// 0016021 // integral component of membrane // inferred from electronic annotation	0005515 // protein binding // inferred from physical interaction
81610	Q9H4H8	FAM83D	family with sequence similarity 83, member D	-6.83269	-6.83269						225687_at	Hs.70704.0	FAM83D	chr20q11.23	0001837 // epithelial to mesenchymal transition // inferred from direct assay /// 0007049 // cell cycle // inferred from electronic annotation /// 0007067 // mitotic nuclear division // inferred from electronic annotation /// 0008283 // cell proliferation // inferred from direct assay /// 0016477 // cell migration // inferred from direct assay /// 0032006 // regulation of TOR signaling // inferre…	0000922 // spindle pole // inferred from electronic annotation /// 0005737 // cytoplasm // inferred by curator /// 0005737 // cytoplasm // inferred from direct assay /// 0005819 // spindle // inferred from electronic annotation /// 0005856 // cytoskeleton // inferred from electronic annotation /// 0097431 // mitotic spindle pole // inferred from direct assay	0005515 // protein binding // inferred from physical interaction /// 0008017 // microtubule binding // inferred from direct assay /// 0019894 // kinesin binding // inferred from physical interaction /// 0019901 // protein kinase binding // inferred from physical interaction
4915	Q16620	NTRK2	neurotrophic tyrosine kinase, receptor, type 2	-6.82078	-6.82078						236095_at	Hs.12569.0	NTRK2	chr9q22.1	0001764 // neuron migration // inferred from sequence or structural similarity /// 0001934 // positive regulation of protein phosphorylation // traceable author statement /// 0006468 // protein phosphorylation // inferred from electronic annotation /// 0007169 // transmembrane receptor protein tyrosine kinase signaling pathway // traceable author statement /// 0007190 // activation of adenylate c…	0005768 // endosome // inferred from electronic annotation /// 0005886 // plasma membrane // inferred from electronic annotation /// 0005887 // integral component of plasma membrane // inferred from direct assay /// 0010008 // endosome membrane // inferred from electronic annotation /// 0016020 // membrane // inferred from electronic annotation /// 0016021 // integral component of membrane // inf…	0000166 // nucleotide binding // inferred from electronic annotation /// 0004672 // protein kinase activity // inferred from electronic annotation /// 0004713 // protein tyrosine kinase activity // inferred from electronic annotation /// 0004714 // transmembrane receptor protein tyrosine kinase activity // inferred from electronic annotation /// 0005030 // neurotrophin receptor activity // inferr…
2237	P39748	FEN1	flap structure-specific endonuclease 1	-6.81898	-3.24016	-2.84357	-3.53453	-4.35837	-3.57882	-3.57882	204768_s_at	g6325465	FEN1	chr11q12	0000278 // mitotic cell cycle // traceable author statement /// 0000722 // telomere maintenance via recombination // traceable author statement /// 0000723 // telomere maintenance // traceable author statement /// 0000724 // double-strand break repair via homologous recombination // traceable author statement /// 0006260 // DNA replication // traceable author statement /// 0006271 // DNA strand e…	0000781 // chromosome, telomeric region // inferred from direct assay /// 0000784 // nuclear chromosome, telomeric region // inferred from direct assay /// 0005634 // nucleus // inferred from direct assay /// 0005654 // nucleoplasm // traceable author statement /// 0005730 // nucleolus // inferred from direct assay /// 0005739 // mitochondrion // inferred from direct assay /// 0005886 // plasma m…	0000287 // magnesium ion binding // inferred from electronic annotation /// 0003677 // DNA binding // inferred from mutant phenotype /// 0003684 // damaged DNA binding // traceable author statement /// 0003690 // double-stranded DNA binding // traceable author statement /// 0003824 // catalytic activity // inferred from electronic annotation /// 0004518 // nuclease activity // inferred from elect…
983	P06493	CDK1	cyclin-dependent kinase 1	-6.81885	-3.25332		-3.64083	-7.05578	-3.56554	-5.3483	231534_at	Hs.184572.2	CDK1	chr10q21.1	0000082 // G1/S transition of mitotic cell cycle // traceable author statement /// 0000083 // regulation of transcription involved in G1/S transition of mitotic cell cycle // traceable author statement /// 0000086 // G2/M transition of mitotic cell cycle // traceable author statement /// 0000187 // activation of MAPK activity // traceable author statement /// 0000226 // microtubule cytoskeleton o…	0000784 // nuclear chromosome, telomeric region // inferred from direct assay /// 0005634 // nucleus // inferred from direct assay /// 0005654 // nucleoplasm // traceable author statement /// 0005737 // cytoplasm // inferred from direct assay /// 0005739 // mitochondrion // traceable author statement /// 0005813 // centrosome // inferred from direct assay /// 0005829 // cytosol // traceable autho…	0004672 // protein kinase activity // inferred from direct assay /// 0004674 // protein serine/threonine kinase activity // inferred from direct assay /// 0004693 // cyclin-dependent protein serine/threonine kinase activity // inferred from direct assay /// 0004693 // cyclin-dependent protein serine/threonine kinase activity // traceable author statement /// 0005515 // protein binding // inferred…
157285	Q86YV5	SGK223	homolog of rat pragma of Rnd2	-6.8143	-6.25621		-1.67425		-0.558084	-1.67425	235085_at	Hs.29068.0	SGK223	chr8p23.1	0006468 // protein phosphorylation // inferred from electronic annotation /// 0016310 // phosphorylation // inferred from electronic annotation /// 0018108 // peptidyl-tyrosine phosphorylation // inferred from electronic annotation	---	0000166 // nucleotide binding // inferred from electronic annotation /// 0004672 // protein kinase activity // inferred from electronic annotation /// 0004713 // protein tyrosine kinase activity // inferred from electronic annotation /// 0004715 // non-membrane spanning protein tyrosine kinase activity // inferred from electronic annotation /// 0005524 // ATP binding // inferred from electronic a…
64946	Q9H3R5	CENPH	centromere protein H	-6.81413	-6.81413						231772_x_at	Hs.200395.0	CENPH	chr5p15.2	0000278 // mitotic cell cycle // traceable author statement /// 0006334 // nucleosome assembly // traceable author statement /// 0007264 // small GTPase mediated signal transduction // traceable author statement /// 0034080 // CENP-A containing nucleosome assembly // traceable author statement /// 0051382 // kinetochore assembly // inferred from electronic annotation /// 0051383 // kinetochore or…	0000775 // chromosome, centromeric region // inferred from electronic annotation /// 0000776 // kinetochore // inferred from direct assay /// 0000776 // kinetochore // inferred from mutant phenotype /// 0000776 // kinetochore // non-traceable author statement /// 0000777 // condensed chromosome kinetochore // inferred from electronic annotation /// 0005634 // nucleus // inferred from direct assay…	0005515 // protein binding // inferred from physical interaction /// 0043515 // kinetochore binding // inferred from direct assay
259266	Q8IZT6	ASPM	abnormal spindle microtubule assembly	-6.8049	-6.8049						239002_at	Hs.164006.0	ASPM	chr1q31	0001764 // neuron migration // inferred from electronic annotation /// 0002052 // positive regulation of neuroblast proliferation // inferred from electronic annotation /// 0007049 // cell cycle // inferred from electronic annotation /// 0007051 // spindle organization // inferred from mutant phenotype /// 0007067 // mitotic nuclear division // inferred from electronic annotation /// 0007283 // s…	0000922 // spindle pole // inferred from electronic annotation /// 0005634 // nucleus // inferred from direct assay /// 0005737 // cytoplasm // inferred from electronic annotation /// 0005819 // spindle // inferred from electronic annotation /// 0005856 // cytoskeleton // inferred from electronic annotation /// 0005874 // microtubule // inferred from electronic annotation /// 0030496 // midbody /…	0005488 // binding // inferred from electronic annotation /// 0005515 // protein binding // inferred from electronic annotation /// 0005516 // calmodulin binding // inferred from electronic annotation
4967	Q02218	OGDH	oxoglutarate (alpha-ketoglutarate) dehydrogenase (lipoamide)	-6.80185	-0.724937	-4.34508	-6.76345	-7.12221	-6.07691	-6.07691	201282_at	g4505492	OGDH	chr7p14-p13	0006091 // generation of precursor metabolites and energy // inferred from sequence or structural similarity /// 0006096 // glycolytic process // inferred from electronic annotation /// 0006099 // tricarboxylic acid cycle // not recorded /// 0006099 // tricarboxylic acid cycle // traceable author statement /// 0006103 // 2-oxoglutarate metabolic process // inferred from electronic annotation /// …	0005739 // mitochondrion // inferred from direct assay /// 0005759 // mitochondrial matrix // traceable author statement /// 0005829 // cytosol // not recorded /// 0031966 // mitochondrial membrane // inferred from sequence or structural similarity /// 0045252 // oxoglutarate dehydrogenase complex // not recorded	0004591 // oxoglutarate dehydrogenase (succinyl-transferring) activity // not recorded /// 0004591 // oxoglutarate dehydrogenase (succinyl-transferring) activity // inferred from sequence or structural similarity /// 0016491 // oxidoreductase activity // inferred from electronic annotation /// 0016624 // oxidoreductase activity, acting on the aldehyde or oxo group of donors, disulfide as acceptor…
1736	O60832	DKC1	dyskeratosis congenita 1, dyskerin	-6.79171	-2.98256	-6.41796	-3.81357	-1.19589	-3.80914	-3.80914	216212_s_at	Hs.4747.1	DKC1	chrXq28	0000495 // box H/ACA snoRNA 3'-end processing // not recorded /// 0000723 // telomere maintenance // traceable author statement /// 0001522 // pseudouridine synthesis // inferred from electronic annotation /// 0006364 // rRNA processing // traceable author statement /// 0006396 // RNA processing // traceable author statement /// 0007004 // telomere maintenance via telomerase // traceable author s…	0005634 // nucleus // inferred from direct assay /// 0005654 // nucleoplasm // inferred from direct assay /// 0005654 // nucleoplasm // traceable author statement /// 0005697 // telomerase holoenzyme complex // inferred from direct assay /// 0005697 // telomerase holoenzyme complex // traceable author statement /// 0005730 // nucleolus // inferred from direct assay /// 0005737 // cytoplasm // inf…	0003720 // telomerase activity // inferred from direct assay /// 0003723 // RNA binding // traceable author statement /// 0005515 // protein binding // inferred from physical interaction /// 0009982 // pseudouridine synthase activity // not recorded /// 0016853 // isomerase activity // inferred from electronic annotation /// 0044822 // poly(A) RNA binding // inferred from direct assay /// 0070034…
84057	Q9BWT6	MND1	meiotic nuclear divisions 1	-6.79165	-6.79165						223700_at	g13488608	MND1	chr4q31.3	0006310 // DNA recombination // inferred from electronic annotation /// 0051321 // meiotic cell cycle // inferred from electronic annotation	0005634 // nucleus // inferred from electronic annotation	0003677 // DNA binding // inferred from electronic annotation
140707	Q8WY22	BRI3BP	BRI3 binding protein	-6.78763	-3.40812	-6.13892	-0.438495	-3.56111	-3.37951	-3.37951	225716_at	Hs.21766.0	BRI3BP	chr12q24.31	---	0005739 // mitochondrion // inferred from direct assay /// 0005741 // mitochondrial outer membrane // inferred from electronic annotation /// 0016020 // membrane // inferred from electronic annotation /// 0016021 // integral component of membrane // inferred from electronic annotation	---
4939	P29728	OAS2	2'-5'-oligoadenylate synthetase 2	-6.78041	-6.78041						228607_at	Hs.99709.0	OAS2	chr12q24.2	0002376 // immune system process // inferred from electronic annotation /// 0006139 // nucleobase-containing compound metabolic process // traceable author statement /// 0006164 // purine nucleotide biosynthetic process // inferred from direct assay /// 0006401 // RNA catabolic process // inferred from electronic annotation /// 0006486 // protein glycosylation // inferred from direct assay /// 00…	0005634 // nucleus // inferred from electronic annotation /// 0005737 // cytoplasm // inferred from direct assay /// 0005739 // mitochondrion // inferred from electronic annotation /// 0005783 // endoplasmic reticulum // inferred from electronic annotation /// 0005829 // cytosol // traceable author statement /// 0016020 // membrane // inferred from direct assay /// 0043231 // intracellular membra…	0000166 // nucleotide binding // inferred from electronic annotation /// 0001730 // 2'-5'-oligoadenylate synthetase activity // inferred from direct assay /// 0001730 // 2'-5'-oligoadenylate synthetase activity // inferred from mutant phenotype /// 0003723 // RNA binding // inferred from electronic annotation /// 0003725 // double-stranded RNA binding // inferred from direct assay /// 0003725 // …
143888	Q7Z4H8	KDELC2	KDEL (Lys-Asp-Glu-Leu) containing 2	-6.7616	-3.95346	-2.5911	-1.10288	-4.73043	-2.80814	-2.80814	225128_at	Hs.83286.0	KDELC2	chr11q22.3	0006664 // glycolipid metabolic process // not recorded	0005783 // endoplasmic reticulum // inferred from electronic annotation /// 0005788 // endoplasmic reticulum lumen // not recorded	0005515 // protein binding // inferred from electronic annotation /// 0046527 // glucosyltransferase activity // not recorded
100505483	---	PRKAG2-AS1	PRKAG2 antisense RNA 1	-6.75449	-6.75449						230373_at	Hs.105621.1	PRKAG2-AS1	---	---	---	---
1894	Q9H8V3	ECT2	epithelial cell transforming 2	-6.74766	-6.74766						237241_at	Hs.132808.0	ECT2	chr3q26.1-q26.2	0000902 // cell morphogenesis // inferred from electronic annotation /// 0000910 // cytokinesis // inferred from mutant phenotype /// 0007264 // small GTPase mediated signal transduction // traceable author statement /// 0015031 // protein transport // inferred from electronic annotation /// 0032147 // activation of protein kinase activity // inferred from direct assay /// 0032467 // positive reg…	0005634 // nucleus // inferred from direct assay /// 0005737 // cytoplasm // inferred from direct assay /// 0005829 // cytosol // traceable author statement /// 0005911 // cell-cell junction // inferred from direct assay /// 0005923 // bicellular tight junction // inferred from direct assay /// 0030496 // midbody // inferred from direct assay /// 0032154 // cleavage furrow // inferred from direct…	0004871 // signal transducer activity // inferred from mutant phenotype /// 0005089 // Rho guanyl-nucleotide exchange factor activity // inferred from direct assay /// 0005096 // GTPase activator activity // inferred from mutant phenotype /// 0005515 // protein binding // inferred from physical interaction /// 0017048 // Rho GTPase binding // inferred from electronic annotation /// 0042803 // pro…
3419	P50213	IDH3A	isocitrate dehydrogenase 3 (NAD+) alpha	-6.71751	-1.13667	-6.85646	-3.40165	-6.4844	-5.58084	-5.58084	231137_at	Hs.116413.0	IDH3A	chr15q25.1-q25.2	0005975 // carbohydrate metabolic process // non-traceable author statement /// 0006099 // tricarboxylic acid cycle // traceable author statement /// 0044237 // cellular metabolic process // traceable author statement /// 0044281 // small molecule metabolic process // traceable author statement /// 0055114 // oxidation-reduction process // inferred from electronic annotation	0005634 // nucleus // inferred from direct assay /// 0005739 // mitochondrion // inferred from direct assay /// 0005759 // mitochondrial matrix // traceable author statement /// 0043209 // myelin sheath // inferred from electronic annotation	0000287 // magnesium ion binding // inferred from electronic annotation /// 0004449 // isocitrate dehydrogenase (NAD+) activity // inferred from electronic annotation /// 0016491 // oxidoreductase activity // inferred from electronic annotation /// 0016616 // oxidoreductase activity, acting on the CH-OH group of donors, NAD or NADP as acceptor // inferred from electronic annotation /// 0046872 //…
9415	O95864	FADS2	fatty acid desaturase 2	-6.71677	-3.78018	-1.19589	-1.71411	-5.89974	-2.93658	-2.93658	243953_at	Hs.100848.0	FADS2	chr11q12.2	0006629 // lipid metabolic process // inferred from electronic annotation /// 0006631 // fatty acid metabolic process // inferred from electronic annotation /// 0006633 // fatty acid biosynthetic process // inferred from electronic annotation /// 0006636 // unsaturated fatty acid biosynthetic process // inferred from electronic annotation /// 0033559 // unsaturated fatty acid metabolic process //…	0005783 // endoplasmic reticulum // inferred from electronic annotation /// 0005789 // endoplasmic reticulum membrane // traceable author statement /// 0005887 // integral component of plasma membrane // traceable author statement /// 0016020 // membrane // inferred from direct assay /// 0016021 // integral component of membrane // inferred from electronic annotation	0004768 // stearoyl-CoA 9-desaturase activity // inferred from electronic annotation /// 0016213 // linoleoyl-CoA desaturase activity // inferred from electronic annotation /// 0016491 // oxidoreductase activity // inferred from electronic annotation
85027	Q9BZL3	SMIM3	small integral membrane protein 3	-6.71543	-6.71543						223276_at	g12484085	SMIM3	chr5q33.1	---	0016020 // membrane // inferred from electronic annotation /// 0016021 // integral component of membrane // inferred from electronic annotation	0005515 // protein binding // inferred from physical interaction
1632	P42126	ECI1	enoyl-CoA delta isomerase 1	-6.71503	-1.83844	-1.48822	-7.0292	-6.11235	-4.87659	-4.87659	209759_s_at	g12803812	ECI1	chr16p13.3	0006629 // lipid metabolic process // inferred from electronic annotation /// 0006631 // fatty acid metabolic process // inferred from electronic annotation /// 0006635 // fatty acid beta-oxidation // inferred from electronic annotation /// 0006635 // fatty acid beta-oxidation // non-traceable author statement /// 0006635 // fatty acid beta-oxidation // traceable author statement /// 0008152 // m…	0005739 // mitochondrion // inferred from direct assay /// 0005743 // mitochondrial inner membrane // inferred from electronic annotation /// 0005759 // mitochondrial matrix // non-traceable author statement /// 0005759 // mitochondrial matrix // traceable author statement /// 0070062 // extracellular exosome // inferred from direct assay	0003824 // catalytic activity // inferred from electronic annotation /// 0004165 // dodecenoyl-CoA delta-isomerase activity // non-traceable author statement /// 0004165 // dodecenoyl-CoA delta-isomerase activity // traceable author statement /// 0016853 // isomerase activity // inferred from electronic annotation /// 0016860 // intramolecular oxidoreductase activity // traceable author statement…
10128	P42704	LRPPRC	leucine-rich pentatricopeptide repeat containing	-6.68804	-1.31981	-3.30864	-5.56755	-7.22852	-5.36824	-5.36824	230194_at	Hs.54310.0	LRPPRC	chr2p21	0000961 // negative regulation of mitochondrial RNA catabolic process // inferred from electronic annotation /// 0006351 // transcription, DNA-templated // inferred from electronic annotation /// 0006355 // regulation of transcription, DNA-templated // inferred from electronic annotation /// 0006810 // transport // inferred from electronic annotation /// 0047497 // mitochondrion transport along m…	0000794 // condensed nuclear chromosome // inferred from direct assay /// 0005634 // nucleus // inferred from direct assay /// 0005637 // nuclear inner membrane // inferred from electronic annotation /// 0005640 // nuclear outer membrane // inferred from electronic annotation /// 0005654 // nucleoplasm // inferred from electronic annotation /// 0005737 // cytoplasm // inferred from electronic ann…	0003677 // DNA binding // inferred from electronic annotation /// 0003697 // single-stranded DNA binding // inferred from electronic annotation /// 0003723 // RNA binding // non-traceable author statement /// 0005515 // protein binding // inferred from physical interaction /// 0008017 // microtubule binding // traceable author statement /// 0031625 // ubiquitin protein ligase binding // inferred …
1192	O00299	CLIC1	chloride intracellular channel 1	-6.66186	-2.72427	-5.28851	-3.05617	-3.46809	-3.93759	-3.93759	208659_at	g4426566	CLIC1	chr6p21.3	0006749 // glutathione metabolic process // not recorded /// 0006810 // transport // inferred from electronic annotation /// 0006811 // ion transport // inferred from electronic annotation /// 0006821 // chloride transport // inferred from direct assay /// 0007165 // signal transduction // traceable author statement /// 0034765 // regulation of ion transmembrane transport // inferred from electro…	0005615 // extracellular space // inferred from direct assay /// 0005634 // nucleus // inferred from direct assay /// 0005634 // nucleus // traceable author statement /// 0005635 // nuclear envelope // inferred from direct assay /// 0005737 // cytoplasm // inferred from direct assay /// 0005739 // mitochondrion // inferred from electronic annotation /// 0005886 // plasma membrane // inferred from…	0004364 // glutathione transferase activity // not recorded /// 0005244 // voltage-gated ion channel activity // inferred from electronic annotation /// 0005254 // chloride channel activity // inferred from direct assay /// 0005515 // protein binding // inferred from physical interaction
55143	Q53HL2	CDCA8	cell division cycle associated 8	-6.64895	-6.64895						221520_s_at	g12804484	CDCA8	chr1p34.3	0000278 // mitotic cell cycle // traceable author statement /// 0007049 // cell cycle // inferred from electronic annotation /// 0007067 // mitotic nuclear division // inferred from electronic annotation /// 0007080 // mitotic metaphase plate congression // inferred from mutant phenotype /// 0007264 // small GTPase mediated signal transduction // traceable author statement /// 0051276 // chromoso…	0000775 // chromosome, centromeric region // inferred from direct assay /// 0005634 // nucleus // inferred from direct assay /// 0005694 // chromosome // inferred from electronic annotation /// 0005730 // nucleolus // inferred from direct assay /// 0005737 // cytoplasm // inferred from electronic annotation /// 0005819 // spindle // inferred from electronic annotation /// 0005829 // cytosol // tr…	0005515 // protein binding // inferred from physical interaction
1062	Q02224	CENPE	centromere protein E	-6.64636	-6.64636						205046_at	g4502780	CENPE	chr4q24-q25	0000278 // mitotic cell cycle // inferred from mutant phenotype /// 0000278 // mitotic cell cycle // traceable author statement /// 0007018 // microtubule-based movement // traceable author statement /// 0007049 // cell cycle // inferred from electronic annotation /// 0007059 // chromosome segregation // inferred from mutant phenotype /// 0007067 // mitotic nuclear division // inferred from elect…	0000775 // chromosome, centromeric region // inferred from direct assay /// 0000776 // kinetochore // inferred from direct assay /// 0000777 // condensed chromosome kinetochore // inferred from electronic annotation /// 0000779 // condensed chromosome, centromeric region // inferred from direct assay /// 0000940 // condensed chromosome outer kinetochore // traceable author statement /// 0005634 /…	0000166 // nucleotide binding // inferred from electronic annotation /// 0003777 // microtubule motor activity // inferred from mutant phenotype /// 0005515 // protein binding // inferred from physical interaction /// 0005524 // ATP binding // inferred from electronic annotation /// 0008017 // microtubule binding // inferred from electronic annotation /// 0016887 // ATPase activity // not recorde…
8826	P46940	IQGAP1	IQ motif containing GTPase activating protein 1	-6.64381	-3.9907	-2.71069	-2.09946	-3.14919	-2.65311	-2.65311	213446_s_at	Hs.1742.2	IQGAP1	chr15q26.1	0001817 // regulation of cytokine production // inferred from electronic annotation /// 0006112 // energy reserve metabolic process // traceable author statement /// 0007165 // signal transduction // traceable author statement /// 0007173 // epidermal growth factor receptor signaling pathway // inferred from mutant phenotype /// 0007264 // small GTPase mediated signal transduction // traceable au…	0001726 // ruffle // inferred from direct assay /// 0005622 // intracellular // inferred from electronic annotation /// 0005654 // nucleoplasm // inferred from direct assay /// 0005737 // cytoplasm // inferred from direct assay /// 0005829 // cytosol // traceable author statement /// 0005874 // microtubule // inferred from direct assay /// 0005884 // actin filament // traceable author statement /…	0005095 // GTPase inhibitor activity // traceable author statement /// 0005096 // GTPase activator activity // inferred from electronic annotation /// 0005509 // calcium ion binding // traceable author statement /// 0005515 // protein binding // inferred from physical interaction /// 0005516 // calmodulin binding // inferred from physical interaction /// 0005547 // phosphatidylinositol-3,4,5-tris…
10989	Q16891	IMMT	inner membrane protein, mitochondrial	-6.64087	-1.64469	-4.51782	-5.11577	-5.35495	-4.99618	-4.27591	200955_at	g5803114	IMMT	chr2p11.2|2	0009409 // response to cold // inferred from electronic annotation /// 0042407 // cristae formation // inferred from mutant phenotype /// 0051560 // mitochondrial calcium ion homeostasis // inferred from electronic annotation	0005739 // mitochondrion // inferred from direct assay /// 0005743 // mitochondrial inner membrane // inferred from direct assay /// 0016020 // membrane // inferred from direct assay /// 0016021 // integral component of membrane // inferred from electronic annotation /// 0043209 // myelin sheath // inferred from electronic annotation /// 0061617 // MICOS complex // inferred from direct assay	0005515 // protein binding // inferred from physical interaction /// 0044822 // poly(A) RNA binding // inferred from direct assay
23225	Q8TEM1	NUP210	nucleoporin 210kDa	-6.64069	-4.26662	-1.76727	-1.5148	-3.84015	-2.37407	-2.37407	220035_at	g13376397	NUP210	chr3p25.1	0000278 // mitotic cell cycle // traceable author statement /// 0005975 // carbohydrate metabolic process // traceable author statement /// 0006810 // transport // inferred from electronic annotation /// 0007077 // mitotic nuclear envelope disassembly // traceable author statement /// 0008033 // tRNA processing // traceable author statement /// 0008645 // hexose transport // traceable author stat…	0005634 // nucleus // inferred from electronic annotation /// 0005635 // nuclear envelope // traceable author statement /// 0005643 // nuclear pore // inferred from electronic annotation /// 0005783 // endoplasmic reticulum // inferred from electronic annotation /// 0005789 // endoplasmic reticulum membrane // inferred from electronic annotation /// 0016020 // membrane // inferred from direct ass…	0046983 // protein dimerization activity // inferred from electronic annotation
1525	P78310	CXADR	coxsackie virus and adenovirus receptor	-6.61936	-4.73251	-0.518221	-0.531509	-4.61084	-1.88686	-1.88686	239155_at	Hs.44648.0	CXADR	chr21q21.1	0007005 // mitochondrion organization // inferred from sequence or structural similarity /// 0007155 // cell adhesion // inferred from electronic annotation /// 0007157 // heterophilic cell-cell adhesion via plasma membrane cell adhesion molecules // inferred from direct assay /// 0007507 // heart development // inferred from sequence or structural similarity /// 0007596 // blood coagulation // t…	0001669 // acrosomal vesicle // inferred from sequence or structural similarity /// 0005576 // extracellular region // inferred from electronic annotation /// 0005615 // extracellular space // inferred from direct assay /// 0005654 // nucleoplasm // inferred from direct assay /// 0005737 // cytoplasm // inferred from direct assay /// 0005886 // plasma membrane // inferred from direct assay /// 00…	0001618 // virus receptor activity // inferred from electronic annotation /// 0005102 // receptor binding // inferred from physical interaction /// 0005178 // integrin binding // inferred from physical interaction /// 0005515 // protein binding // inferred from physical interaction /// 0008013 // beta-catenin binding // inferred from physical interaction /// 0030165 // PDZ domain binding // infer…
2806	P00505	GOT2	glutamic-oxaloacetic transaminase 2, mitochondrial	-6.61603	-2.33739	-4.42481	-3.49467	-4.91645	-4.27864	-3.71343	200708_at	g4504068	GOT2	chr16q21	0005975 // carbohydrate metabolic process // traceable author statement /// 0006006 // glucose metabolic process // traceable author statement /// 0006094 // gluconeogenesis // traceable author statement /// 0006103 // 2-oxoglutarate metabolic process // inferred from sequence or structural similarity /// 0006107 // oxaloacetate metabolic process // inferred from electronic annotation /// 0006520…	0005739 // mitochondrion // inferred from direct assay /// 0005739 // mitochondrion // inferred from sequence or structural similarity /// 0005743 // mitochondrial inner membrane // inferred from electronic annotation /// 0005759 // mitochondrial matrix // traceable author statement /// 0005886 // plasma membrane // inferred from direct assay /// 0009986 // cell surface // inferred from electroni…	0003824 // catalytic activity // inferred from electronic annotation /// 0004069 // L-aspartate:2-oxoglutarate aminotransferase activity // not recorded /// 0004069 // L-aspartate:2-oxoglutarate aminotransferase activity // inferred from direct assay /// 0004069 // L-aspartate:2-oxoglutarate aminotransferase activity // inferred from sequence or structural similarity /// 0005543 // phospholipid b…
9055	O43663	PRC1	protein regulator of cytokinesis 1	-6.61464	-6.61464						218009_s_at	g4506038	PRC1	chr15q26.1	0000022 // mitotic spindle elongation // traceable author statement /// 0000226 // microtubule cytoskeleton organization // inferred from electronic annotation /// 0000910 // cytokinesis // inferred from direct assay /// 0007049 // cell cycle // inferred from electronic annotation /// 0007264 // small GTPase mediated signal transduction // traceable author statement /// 0008284 // positive regula…	0000922 // spindle pole // inferred from electronic annotation /// 0005634 // nucleus // inferred from direct assay /// 0005654 // nucleoplasm // inferred from direct assay /// 0005737 // cytoplasm // inferred from direct assay /// 0005819 // spindle // inferred from direct assay /// 0005829 // cytosol // traceable author statement /// 0005856 // cytoskeleton // inferred from electronic annotatio…	0005515 // protein binding // inferred from physical interaction /// 0008017 // microtubule binding // inferred from electronic annotation /// 0019894 // kinesin binding // inferred from physical interaction /// 0019901 // protein kinase binding // inferred from physical interaction /// 0042802 // identical protein binding // inferred from physical interaction
675	A1YBP1	BRCA2	breast cancer 2, early onset	-6.59985	-6.59985						214727_at	Hs.34012.1	BRCA2	chr13q12.3	0000724 // double-strand break repair via homologous recombination // inferred from direct assay /// 0000724 // double-strand break repair via homologous recombination // traceable author statement /// 0000910 // cytokinesis // inferred from direct assay /// 0001556 // oocyte maturation // inferred from electronic annotation /// 0001833 // inner cell mass cell proliferation // inferred from elect…	0005634 // nucleus // inferred from direct assay /// 0005654 // nucleoplasm // inferred from direct assay /// 0005654 // nucleoplasm // traceable author statement /// 0005737 // cytoplasm // inferred from direct assay /// 0005813 // centrosome // inferred from direct assay /// 0005815 // microtubule organizing center // inferred from electronic annotation /// 0005856 // cytoskeleton // inferred f…	0002020 // protease binding // inferred from physical interaction /// 0003677 // DNA binding // inferred from electronic annotation /// 0003697 // single-stranded DNA binding // inferred from direct assay /// 0004402 // histone acetyltransferase activity // inferred from direct assay /// 0005515 // protein binding // inferred from physical interaction /// 0010484 // H3 histone acetyltransferase a…
83540	Q9BZD4	NUF2	NUF2, NDC80 kinetochore complex component	-6.57439	-6.57439						223381_at	g12667400	NUF2	chr1q23.3	0000278 // mitotic cell cycle // traceable author statement /// 0007049 // cell cycle // inferred from electronic annotation /// 0007059 // chromosome segregation // non-traceable author statement /// 0007067 // mitotic nuclear division // inferred from electronic annotation /// 0007264 // small GTPase mediated signal transduction // traceable author statement /// 0051301 // cell division // infe…	0000775 // chromosome, centromeric region // non-traceable author statement /// 0000776 // kinetochore // inferred from electronic annotation /// 0000777 // condensed chromosome kinetochore // inferred from electronic annotation /// 0005634 // nucleus // inferred from direct assay /// 0005694 // chromosome // inferred from electronic annotation /// 0005829 // cytosol // traceable author statement…	0005515 // protein binding // inferred from physical interaction
801	P62158	CALM1 /// CALM2	calmodulin 1 (phosphorylase kinase, delta) /// calmodulin 2 (phosphorylase kinase, delta)	-6.56969	-3.26991	-2.61768	-2.77713	-4.50454	-3.29978	-3.29978	213710_s_at	Hs.279009.5	CALM1	chr14q32.11	0000165 // MAPK cascade // traceable author statement /// 0000186 // activation of MAPKK activity // traceable author statement /// 0001975 // response to amphetamine // inferred from electronic annotation /// 0002027 // regulation of heart rate // inferred from mutant phenotype /// 0002223 // stimulatory C-type lectin receptor signaling pathway // traceable author statement /// 0002576 // platel…	0000922 // spindle pole // inferred from direct assay /// 0005576 // extracellular region // traceable author statement /// 0005634 // nucleus // inferred from direct assay /// 0005654 // nucleoplasm // traceable author statement /// 0005737 // cytoplasm // traceable author statement /// 0005813 // centrosome // inferred from direct assay /// 0005829 // cytosol // traceable author statement /// 0…	0005509 // calcium ion binding // inferred from direct assay /// 0005509 // calcium ion binding // inferred from sequence or structural similarity /// 0005515 // protein binding // inferred from physical interaction /// 0008179 // adenylate cyclase binding // inferred from electronic annotation /// 0019901 // protein kinase binding // inferred from physical interaction /// 0019904 // protein doma…
1503	P17812	CTPS1	CTP synthase 1	-6.55477	-3.6049	-1.46165	-4.5444	-2.84357	-2.94987	-2.94987	202613_at	g4503132	CTPS1	chr1p34.1	0002376 // immune system process // inferred from electronic annotation /// 0006139 // nucleobase-containing compound metabolic process // traceable author statement /// 0006221 // pyrimidine nucleotide biosynthetic process // inferred from electronic annotation /// 0006241 // CTP biosynthetic process // inferred from direct assay /// 0006241 // CTP biosynthetic process // inferred from mutant ph…	0005829 // cytosol // traceable author statement /// 0016020 // membrane // inferred from direct assay	0000166 // nucleotide binding // inferred from electronic annotation /// 0003883 // CTP synthase activity // not recorded /// 0003883 // CTP synthase activity // inferred from direct assay /// 0003883 // CTP synthase activity // inferred from genetic interaction /// 0003883 // CTP synthase activity // inferred from mutant phenotype /// 0005524 // ATP binding // inferred from electronic annotation…
2618	Q15374	GART	phosphoribosylglycinamide formyltransferase, phosphoribosylglycinamide synthetase, phosphoribosylaminoimidazole synthetase	-6.55384	-2.16447	-3.91987	-3.54782	-5.70043	-4.38937	-4.38937	244822_at	Hs.164168.0	GART	chr21q22.11	0003360 // brainstem development // inferred from electronic annotation /// 0006144 // purine nucleobase metabolic process // traceable author statement /// 0006164 // purine nucleotide biosynthetic process // inferred from electronic annotation /// 0006189 // 'de novo' IMP biosynthetic process // inferred from electronic annotation /// 0006544 // glycine metabolic process // inferred from electr…	0005737 // cytoplasm // inferred from electronic annotation /// 0005829 // cytosol // traceable author statement /// 0016020 // membrane // inferred from electronic annotation /// 0016021 // integral component of membrane // inferred from electronic annotation /// 0070062 // extracellular exosome // inferred from direct assay	0000166 // nucleotide binding // inferred from electronic annotation /// 0003824 // catalytic activity // inferred from electronic annotation /// 0004637 // phosphoribosylamine-glycine ligase activity // inferred from electronic annotation /// 0004641 // phosphoribosylformylglycinamidine cyclo-ligase activity // inferred from electronic annotation /// 0004644 // phosphoribosylglycinamide formyltr…
9582	P31941	APOBEC3B	apolipoprotein B mRNA editing enzyme, catalytic polypeptide-like 3B	-6.55299	-6.55299						206632_s_at	g4758159	APOBEC3B	chr22q13.1-q13.2	0002376 // immune system process // inferred from electronic annotation /// 0008152 // metabolic process // inferred from electronic annotation /// 0009972 // cytidine deamination // inferred from direct assay /// 0009972 // cytidine deamination // inferred from mutant phenotype /// 0010529 // negative regulation of transposition // inferred from direct assay /// 0044356 // clearance of foreign i…	0005634 // nucleus // inferred from direct assay /// 0005654 // nucleoplasm // inferred from direct assay /// 0005737 // cytoplasm // inferred from direct assay /// 0005737 // cytoplasm // inferred from electronic annotation	0003723 // RNA binding // inferred from electronic annotation /// 0003824 // catalytic activity // inferred from electronic annotation /// 0004126 // cytidine deaminase activity // inferred from direct assay /// 0004126 // cytidine deaminase activity // inferred from mutant phenotype /// 0005515 // protein binding // inferred from physical interaction /// 0008270 // zinc ion binding // inferred f…
23170	Q14166	TTLL12	tubulin tyrosine ligase-like family member 12	-6.54945	-2.89533	-4.53111	-1.75398	-4.67727	-3.65412	-3.65412	216251_s_at	Hs.82563.1	TTLL12	chr22q13.31	0006464 // cellular protein modification process // inferred from electronic annotation	---	0000166 // nucleotide binding // inferred from electronic annotation /// 0005524 // ATP binding // inferred from electronic annotation /// 0016874 // ligase activity // inferred from electronic annotation
8531	P16989	YBX3	Y box binding protein 3	-6.53686	-1.5584	-10.4043	-1.16932	-3.36179	-4.97846	-4.97846	228634_s_at	Hs.1139.2	YBX3	chr12p13.1	0000122 // negative regulation of transcription from RNA polymerase II promoter // inferred from electronic annotation /// 0001701 // in utero embryonic development // inferred from electronic annotation /// 0006351 // transcription, DNA-templated // inferred from electronic annotation /// 0007283 // spermatogenesis // inferred from electronic annotation /// 0008584 // male gonad development // i…	0005634 // nucleus // inferred from sequence or structural similarity /// 0005737 // cytoplasm // inferred from direct assay /// 0005844 // polysome // inferred from electronic annotation /// 0005923 // bicellular tight junction // inferred from sequence or structural similarity /// 0048471 // perinuclear region of cytoplasm // inferred from sequence or structural similarity	0000977 // RNA polymerase II regulatory region sequence-specific DNA binding // inferred from electronic annotation /// 0001227 // transcriptional repressor activity, RNA polymerase II transcription regulatory region sequence-specific binding // inferred from electronic annotation /// 0003690 // double-stranded DNA binding // traceable author statement /// 0003697 // single-stranded DNA binding /…
1933	P24534	EEF1B2	eukaryotic translation elongation factor 1 beta 2	-6.49953	-2.41134	-3.56111	-4.90317	-3.80029	-4.08819	-4.08819	200705_s_at	g4503476	EEF1B2	chr2q33.3	0006412 // translation // traceable author statement /// 0006414 // translational elongation // non-traceable author statement /// 0006414 // translational elongation // traceable author statement /// 0010467 // gene expression // traceable author statement /// 0044267 // cellular protein metabolic process // traceable author statement	0005634 // nucleus // inferred from direct assay /// 0005737 // cytoplasm // inferred from direct assay /// 0005783 // endoplasmic reticulum // inferred from direct assay /// 0005829 // cytosol // traceable author statement /// 0005853 // eukaryotic translation elongation factor 1 complex // non-traceable author statement	0003746 // translation elongation factor activity // non-traceable author statement /// 0005515 // protein binding // inferred from physical interaction
6790	O14965	AURKA	aurora kinase A	-6.49492	-6.49492						208080_at	g4507278	AURKA	chr20q13	0000086 // G2/M transition of mitotic cell cycle // traceable author statement /// 0000212 // meiotic spindle organization // inferred from electronic annotation /// 0000226 // microtubule cytoskeleton organization // inferred from electronic annotation /// 0000278 // mitotic cell cycle // traceable author statement /// 0006468 // protein phosphorylation // inferred from direct assay /// 0007049 …	0000780 // condensed nuclear chromosome, centromeric region // not recorded /// 0000922 // spindle pole // inferred from electronic annotation /// 0005634 // nucleus // inferred from direct assay /// 0005737 // cytoplasm // inferred from electronic annotation /// 0005813 // centrosome // inferred from direct assay /// 0005813 // centrosome // traceable author statement /// 0005814 // centriole //…	0000166 // nucleotide binding // inferred from electronic annotation /// 0004672 // protein kinase activity // inferred from direct assay /// 0004674 // protein serine/threonine kinase activity // not recorded /// 0004712 // protein serine/threonine/tyrosine kinase activity // traceable author statement /// 0005515 // protein binding // inferred from physical interaction /// 0005524 // ATP bindin…
29089	Q9NPD8	UBE2T	ubiquitin conjugating enzyme E2T	-6.49039	-6.49039		0				223229_at	g7416119	UBE2T	chr1q32.1	0006281 // DNA repair // inferred from mutant phenotype /// 0006281 // DNA repair // traceable author statement /// 0006513 // protein monoubiquitination // inferred from direct assay /// 0006974 // cellular response to DNA damage stimulus // inferred from mutant phenotype /// 0008152 // metabolic process // inferred from electronic annotation /// 0016567 // protein ubiquitination // inferred fro…	0005634 // nucleus // traceable author statement /// 0005654 // nucleoplasm // traceable author statement /// 0005737 // cytoplasm // not recorded	0000166 // nucleotide binding // inferred from electronic annotation /// 0003682 // chromatin binding // inferred from direct assay /// 0004842 // ubiquitin-protein transferase activity // inferred from direct assay /// 0005524 // ATP binding // inferred from electronic annotation /// 0016740 // transferase activity // inferred from electronic annotation /// 0016874 // ligase activity // inferred…
81575	Q96LR9	APOLD1	apolipoprotein L domain containing 1	-6.48566	-6.48566						221031_s_at	g13540611	APOLD1	chr12p13.1	0001525 // angiogenesis // inferred from electronic annotation /// 0001666 // response to hypoxia // inferred from electronic annotation /// 0006869 // lipid transport // inferred from electronic annotation /// 0007275 // multicellular organismal development // inferred from electronic annotation /// 0030154 // cell differentiation // inferred from electronic annotation /// 0042118 // endothelial…	0005576 // extracellular region // inferred from electronic annotation /// 0005886 // plasma membrane // inferred from electronic annotation /// 0016020 // membrane // inferred from electronic annotation /// 0016021 // integral component of membrane // inferred from electronic annotation	0008289 // lipid binding // inferred from electronic annotation
2619	P54826	GAS1	growth arrest-specific 1	-6.47391	-4.10869		-1.12945	-5.96618	-2.36521	-3.54782	204457_s_at	g4503918	GAS1	chr9q21.3-q22	0002053 // positive regulation of mesenchymal cell proliferation // inferred from electronic annotation /// 0007049 // cell cycle // inferred from electronic annotation /// 0007050 // cell cycle arrest // inferred from electronic annotation /// 0007411 // axon guidance // inferred from electronic annotation /// 0008284 // positive regulation of cell proliferation // inferred from electronic annot…	0005886 // plasma membrane // inferred from direct assay /// 0005886 // plasma membrane // traceable author statement /// 0016020 // membrane // inferred from electronic annotation /// 0016021 // integral component of membrane // non-traceable author statement /// 0031225 // anchored component of membrane // inferred from electronic annotation /// 0046658 // anchored component of plasma membrane …	0005515 // protein binding // inferred from physical interaction
25902	Q6UB35	MTHFD1L	methylenetetrahydrofolate dehydrogenase (NADP+ dependent) 1-like	-6.47051	-4.63237	-3.10933	-2.32535	-0.0797264	-1.83813	-1.83813	231094_s_at	Hs.44155.1	MTHFD1L	chr6q25.1	0001843 // neural tube closure // inferred from sequence or structural similarity /// 0006730 // one-carbon metabolic process // not recorded /// 0006760 // folic acid-containing compound metabolic process // inferred from direct assay /// 0006766 // vitamin metabolic process // traceable author statement /// 0006767 // water-soluble vitamin metabolic process // traceable author statement /// 000…	0005739 // mitochondrion // inferred from direct assay /// 0005759 // mitochondrial matrix // traceable author statement /// 0005829 // cytosol // not recorded /// 0016020 // membrane // inferred from direct assay	0000166 // nucleotide binding // inferred from electronic annotation /// 0003824 // catalytic activity // inferred from electronic annotation /// 0004329 // formate-tetrahydrofolate ligase activity // inferred from direct assay /// 0004329 // formate-tetrahydrofolate ligase activity // traceable author statement /// 0004477 // methenyltetrahydrofolate cyclohydrolase activity // not recorded /// 0…
11198	Q9Y5B9	SUPT16H	SPT16 homolog, facilitates chromatin remodeling subunit	-6.46517	-2.16438	-2.91001	-4.74371	-5.24865	-4.30079	-4.30079	233827_s_at	Hs.14963.1	SUPT16H	chr14q11.2	0006260 // DNA replication // inferred from electronic annotation /// 0006281 // DNA repair // inferred from electronic annotation /// 0006337 // nucleosome disassembly // traceable author statement /// 0006351 // transcription, DNA-templated // inferred from electronic annotation /// 0006355 // regulation of transcription, DNA-templated // inferred from electronic annotation /// 0006366 // trans…	0005634 // nucleus // inferred from direct assay /// 0005654 // nucleoplasm // traceable author statement /// 0005694 // chromosome // inferred from electronic annotation	0005515 // protein binding // inferred from physical interaction /// 0016787 // hydrolase activity // inferred from electronic annotation /// 0044822 // poly(A) RNA binding // inferred from direct assay
5832	P54886	ALDH18A1	aldehyde dehydrogenase 18 family, member A1	-6.463	-1.84331	-3.8933	-3.17576	-6.79002	-4.61969	-4.61969	222416_at	g4335784	ALDH18A1	chr10q24.3	0006536 // glutamate metabolic process // inferred from mutant phenotype /// 0006561 // proline biosynthetic process // inferred from mutant phenotype /// 0006592 // ornithine biosynthetic process // inferred from mutant phenotype /// 0008152 // metabolic process // inferred from electronic annotation /// 0008652 // cellular amino acid biosynthetic process // traceable author statement /// 001631…	0005737 // cytoplasm // inferred from direct assay /// 0005739 // mitochondrion // inferred from direct assay /// 0005743 // mitochondrial inner membrane // traceable author statement /// 0016020 // membrane // inferred from electronic annotation	0000166 // nucleotide binding // inferred from electronic annotation /// 0003824 // catalytic activity // inferred from electronic annotation /// 0004349 // glutamate 5-kinase activity // inferred from direct assay /// 0004350 // glutamate-5-semialdehyde dehydrogenase activity // inferred from direct assay /// 0005515 // protein binding // inferred from physical interaction /// 0005524 // ATP bin…
3837	Q14974	KPNB1	karyopherin (importin) beta 1	-6.44921	-2.10856	-4.01289	-4.63741	-4.37166	-4.34065	-4.34065	213803_at	Hs.180446.4	KPNB1	chr17q21.32	0000059 // protein import into nucleus, docking // not recorded /// 0000060 // protein import into nucleus, translocation // traceable author statement /// 0006309 // apoptotic DNA fragmentation // traceable author statement /// 0006606 // protein import into nucleus // inferred from direct assay /// 0006607 // NLS-bearing protein import into nucleus // traceable author statement /// 0006610 // r…	0005622 // intracellular // inferred from electronic annotation /// 0005634 // nucleus // inferred from electronic annotation /// 0005635 // nuclear envelope // inferred from direct assay /// 0005643 // nuclear pore // traceable author statement /// 0005654 // nucleoplasm // inferred from direct assay /// 0005654 // nucleoplasm // traceable author statement /// 0005737 // cytoplasm // inferred fr…	0005488 // binding // inferred from electronic annotation /// 0005515 // protein binding // inferred from physical interaction /// 0008139 // nuclear localization sequence binding // traceable author statement /// 0008270 // zinc ion binding // traceable author statement /// 0008536 // Ran GTPase binding // inferred from electronic annotation /// 0008565 // protein transporter activity // not rec…
387882	Q8TAD7	C12orf75	chromosome 12 open reading frame 75	-6.44722	-6.44722		0				225105_at	Hs.301711.0	C12orf75	chr12q23.3	---	---	---
28992	Q9BQ69	MACROD1	MACRO domain containing 1	-6.43745	-2.39356	-8.544	-1.0763	-2.51138	-4.04389	-4.04389	219188_s_at	g13569839	MACROD1	chr11q11	0006974 // cellular response to DNA damage stimulus // inferred from mutant phenotype /// 0042278 // purine nucleoside metabolic process // inferred from direct assay /// 0051725 // protein de-ADP-ribosylation // inferred from direct assay	0005634 // nucleus // inferred from direct assay /// 0005739 // mitochondrion // inferred from electronic annotation	0005515 // protein binding // inferred from physical interaction /// 0016787 // hydrolase activity // inferred from electronic annotation /// 0016798 // hydrolase activity, acting on glycosyl bonds // inferred from direct assay /// 0019213 // deacetylase activity // inferred from direct assay
23314	Q9UPW6	SATB2	SATB homeobox 2	-6.42786	-2.64529	-0.0930141	-4.9696	-6.28509	-3.78257	-3.78257	215591_at	Hs.287668.0	SATB2	chr2q33	0000122 // negative regulation of transcription from RNA polymerase II promoter // inferred from electronic annotation /// 0001764 // neuron migration // inferred from electronic annotation /// 0002076 // osteoblast development // inferred from electronic annotation /// 0006338 // chromatin remodeling // inferred from electronic annotation /// 0006351 // transcription, DNA-templated // inferred f…	0000118 // histone deacetylase complex // inferred from electronic annotation /// 0005634 // nucleus // inferred from electronic annotation /// 0005654 // nucleoplasm // inferred from direct assay /// 0005667 // transcription factor complex // inferred from electronic annotation /// 0005737 // cytoplasm // inferred from direct assay /// 0016363 // nuclear matrix // inferred from electronic annota…	0003677 // DNA binding // inferred from electronic annotation /// 0003682 // chromatin binding // inferred from electronic annotation /// 0005515 // protein binding // inferred from physical interaction /// 0043565 // sequence-specific DNA binding // not recorded
54478	Q9BSJ6	FAM64A	family with sequence similarity 64, member A	-6.421	-6.421		0				221591_s_at	g13436475	FAM64A	chr17p13.2	0007049 // cell cycle // inferred from electronic annotation /// 0007067 // mitotic nuclear division // inferred from electronic annotation /// 0051301 // cell division // inferred from electronic annotation	0005634 // nucleus // inferred from direct assay /// 0005730 // nucleolus // inferred from direct assay /// 0005737 // cytoplasm // inferred from direct assay	0005515 // protein binding // inferred from physical interaction
332	O15392	BIRC5	baculoviral IAP repeat containing 5	-6.41052	-6.41052						210334_x_at	g7416052	BIRC5	chr17q25	0000086 // G2/M transition of mitotic cell cycle // inferred from direct assay /// 0000226 // microtubule cytoskeleton organization // inferred from electronic annotation /// 0000278 // mitotic cell cycle // traceable author statement /// 0000910 // cytokinesis // inferred from mutant phenotype /// 0006351 // transcription, DNA-templated // inferred from electronic annotation /// 0006355 // regul…	0000228 // nuclear chromosome // inferred from direct assay /// 0000775 // chromosome, centromeric region // inferred from direct assay /// 0000776 // kinetochore // inferred from electronic annotation /// 0000777 // condensed chromosome kinetochore // inferred from direct assay /// 0005634 // nucleus // inferred from direct assay /// 0005694 // chromosome // inferred from electronic annotation /…	0004842 // ubiquitin-protein transferase activity // not recorded /// 0004869 // cysteine-type endopeptidase inhibitor activity // inferred from electronic annotation /// 0004872 // receptor activity // non-traceable author statement /// 0005515 // protein binding // inferred from physical interaction /// 0008017 // microtubule binding // inferred from direct assay /// 0008017 // microtubule bind…
6119	P35244	RPA3	replication protein A3	-6.39934	-4.60992	-0.624522	-1.23576	-3.50796	-1.78941	-1.78941	209507_at	g13528944	RPA3	chr7p22	0000082 // G1/S transition of mitotic cell cycle // traceable author statement /// 0000278 // mitotic cell cycle // traceable author statement /// 0000718 // nucleotide-excision repair, DNA damage removal // traceable author statement /// 0000722 // telomere maintenance via recombination // traceable author statement /// 0000723 // telomere maintenance // traceable author statement /// 0000724 //…	0005634 // nucleus // inferred from electronic annotation /// 0005654 // nucleoplasm // traceable author statement /// 0005662 // DNA replication factor A complex // inferred from direct assay	0003677 // DNA binding // inferred from electronic annotation /// 0003684 // damaged DNA binding // inferred from direct assay /// 0003697 // single-stranded DNA binding // inferred from direct assay /// 0005515 // protein binding // inferred from physical interaction
891	P14635	CCNB1	cyclin B1	-6.39903	-6.39903						228729_at	Hs.23960.0	CCNB1	chr5q12	0000082 // G1/S transition of mitotic cell cycle // traceable author statement /// 0000086 // G2/M transition of mitotic cell cycle // traceable author statement /// 0000278 // mitotic cell cycle // traceable author statement /// 0001556 // oocyte maturation // inferred from electronic annotation /// 0001701 // in utero embryonic development // inferred from electronic annotation /// 0001933 // n…	0000922 // spindle pole // inferred from direct assay /// 0000942 // condensed nuclear chromosome outer kinetochore // inferred from direct assay /// 0005634 // nucleus // inferred from direct assay /// 0005654 // nucleoplasm // traceable author statement /// 0005737 // cytoplasm // inferred from direct assay /// 0005813 // centrosome // inferred from direct assay /// 0005815 // microtubule organ…	0005113 // patched binding // inferred from physical interaction /// 0005515 // protein binding // inferred from physical interaction /// 0016301 // kinase activity // inferred from electronic annotation /// 0019901 // protein kinase binding // inferred from physical interaction /// 0035173 // histone kinase activity // inferred from electronic annotation
5504	P41236	PPP1R2	protein phosphatase 1, regulatory (inhibitor) subunit 2	-6.39678	-1.79923	-6.64386	-5.43467	-1.71412	-4.59755	-4.59755	236754_at	Hs.184840.0	PPP1R2	chr3q29	0005975 // carbohydrate metabolic process // inferred from electronic annotation /// 0005977 // glycogen metabolic process // inferred from electronic annotation /// 0006091 // generation of precursor metabolites and energy // traceable author statement /// 0009966 // regulation of signal transduction // inferred from electronic annotation /// 0043086 // negative regulation of catalytic activity …	0000164 // protein phosphatase type 1 complex // not recorded	0004864 // protein phosphatase inhibitor activity // inferred from electronic annotation /// 0004865 // protein serine/threonine phosphatase inhibitor activity // traceable author statement /// 0005515 // protein binding // inferred from physical interaction
5831	P32322	PYCR1	pyrroline-5-carboxylate reductase 1	-6.39485	-0.938034	-10.6435	-2.29878	-3.42823	-5.45682	-5.45682	202148_s_at	g5902035	PYCR1	chr17q25.3	0006561 // proline biosynthetic process // inferred from direct assay /// 0008652 // cellular amino acid biosynthetic process // traceable author statement /// 0034599 // cellular response to oxidative stress // inferred from mutant phenotype /// 0034641 // cellular nitrogen compound metabolic process // traceable author statement /// 0044281 // small molecule metabolic process // traceable autho…	0005739 // mitochondrion // inferred from direct assay /// 0005759 // mitochondrial matrix // traceable author statement	0004735 // pyrroline-5-carboxylate reductase activity // not recorded /// 0004735 // pyrroline-5-carboxylate reductase activity // inferred from direct assay /// 0005515 // protein binding // inferred from physical interaction /// 0016491 // oxidoreductase activity // inferred from electronic annotation /// 0042802 // identical protein binding // inferred from physical interaction
55789	Q8WUY9	DEPDC1B	DEP domain containing 1B	-6.39436	-6.39436						226980_at	Hs.23495.0	DEPDC1B	chr5q12.1	0007165 // signal transduction // inferred from electronic annotation /// 0007264 // small GTPase mediated signal transduction // traceable author statement /// 0016477 // cell migration // inferred from mutant phenotype /// 0030177 // positive regulation of Wnt signaling pathway // inferred from mutant phenotype /// 0035556 // intracellular signal transduction // inferred from electronic annotat…	0005622 // intracellular // inferred from electronic annotation /// 0005829 // cytosol // traceable author statement	0005096 // GTPase activator activity // inferred from electronic annotation
64785	Q9BRX5	GINS3	GINS complex subunit 3 (Psf3 homolog)	-6.39416	-4.74206		-3.3485	-1.60781	-1.65211	-2.47816	45633_at	4858291_RC	GINS3	chr16q21	0000278 // mitotic cell cycle // traceable author statement /// 0006260 // DNA replication // inferred from electronic annotation /// 0006271 // DNA strand elongation involved in DNA replication // traceable author statement	0005634 // nucleus // inferred from electronic annotation /// 0005654 // nucleoplasm // inferred from direct assay /// 0005654 // nucleoplasm // traceable author statement	---
993	P30304	CDC25A	cell division cycle 25A	-6.39297	-6.39297						204696_s_at	g4502704	CDC25A	chr3p21	0000079 // regulation of cyclin-dependent protein serine/threonine kinase activity // traceable author statement /// 0000082 // G1/S transition of mitotic cell cycle // traceable author statement /// 0000086 // G2/M transition of mitotic cell cycle // traceable author statement /// 0000087 // mitotic M phase // inferred from electronic annotation /// 0000278 // mitotic cell cycle // traceable aut…	0005622 // intracellular // inferred from electronic annotation /// 0005634 // nucleus // inferred from electronic annotation /// 0005654 // nucleoplasm // traceable author statement /// 0005737 // cytoplasm // inferred from electronic annotation /// 0005829 // cytosol // traceable author statement	0004721 // phosphoprotein phosphatase activity // inferred from electronic annotation /// 0004725 // protein tyrosine phosphatase activity // inferred from electronic annotation /// 0005515 // protein binding // inferred from physical interaction /// 0016787 // hydrolase activity // inferred from electronic annotation /// 0019901 // protein kinase binding // inferred from physical interaction
7461	Q9UDT6	CLIP2	CAP-GLY domain containing linker protein 2	-6.38049	-2.04427	-4.45138	-3.54782	-5.00947	-4.33622	-3.58453	211031_s_at	g13623312	CLIP2	chr7q11.23	---	0005737 // cytoplasm // inferred from electronic annotation /// 0005856 // cytoskeleton // inferred from electronic annotation /// 0005874 // microtubule // inferred from electronic annotation /// 0005875 // microtubule associated complex // traceable author statement /// 0005881 // cytoplasmic microtubule // inferred from electronic annotation /// 0035371 // microtubule plus-end // inferred from…	0005515 // protein binding // inferred from electronic annotation /// 0051010 // microtubule plus-end binding // inferred from electronic annotation
130733	Q8NBL3	TMEM178A	transmembrane protein 178A	-6.37435	-6.37435						229302_at	Hs.40808.0	TMEM178A	chr2p22.1	---	0016020 // membrane // inferred from electronic annotation /// 0016021 // integral component of membrane // inferred from electronic annotation	---
4191	P40926	MDH2	malate dehydrogenase 2	-6.37198	-1.74343	-3.91987	-4.78358	-5.18221	-4.62855	-4.62855	213333_at	Hs.111076.1	MDH2	chr7cen-q22	0005975 // carbohydrate metabolic process // traceable author statement /// 0006006 // glucose metabolic process // traceable author statement /// 0006094 // gluconeogenesis // traceable author statement /// 0006099 // tricarboxylic acid cycle // traceable author statement /// 0006107 // oxaloacetate metabolic process // inferred from electronic annotation /// 0006108 // malate metabolic process …	0005634 // nucleus // inferred from direct assay /// 0005654 // nucleoplasm // inferred from direct assay /// 0005739 // mitochondrion // inferred from direct assay /// 0005743 // mitochondrial inner membrane // inferred from electronic annotation /// 0005759 // mitochondrial matrix // traceable author statement /// 0005886 // plasma membrane // inferred from direct assay /// 0016020 // membrane …	0003824 // catalytic activity // inferred from electronic annotation /// 0005515 // protein binding // inferred from electronic annotation /// 0016491 // oxidoreductase activity // inferred from electronic annotation /// 0016615 // malate dehydrogenase activity // inferred from electronic annotation /// 0016616 // oxidoreductase activity, acting on the CH-OH group of donors, NAD or NADP as accept…
1595	Q16850	CYP51A1 /// LRRD1	cytochrome P450, family 51, subfamily A, polypeptide 1 /// leucine-rich repeats and death domain containing 1	-6.33491	-3.73937	-1.03644	-2.35192	-4.39823	-2.59553	-2.59553
85450	Q8IWB1	ITPRIP	inositol 1,4,5-trisphosphate receptor interacting protein	-6.29846	-4.02183		-6.65714	-0.17274	-2.27663	-3.41494	244025_at	Hs.224432.0	ITPRIP	chr10q25.1	---	0005886 // plasma membrane // inferred from electronic annotation /// 0016020 // membrane // inferred from direct assay	---
6281	P60903	S100A10	S100 calcium binding protein A10	-6.29832	-1.78935	-2.47151	-7.46769	-3.58768	-4.50896	-4.50896	238909_at	Hs.143873.0	S100A10	chr1q21	0001765 // membrane raft assembly // inferred from direct assay /// 0006900 // membrane budding // inferred from direct assay /// 0043547 // positive regulation of GTPase activity // inferred from mutant phenotype /// 0051099 // positive regulation of binding // inferred from electronic annotation /// 0051290 // protein heterotetramerization // inferred from direct assay /// 0051496 // positive r…	0016020 // membrane // inferred from electronic annotation /// 0016021 // integral component of membrane // inferred from electronic annotation /// 0019897 // extrinsic component of plasma membrane // inferred from electronic annotation /// 0045121 // membrane raft // inferred from direct assay /// 0070062 // extracellular exosome // inferred from direct assay	0005509 // calcium ion binding // inferred from electronic annotation /// 0005515 // protein binding // inferred from physical interaction /// 0008289 // lipid binding // inferred from direct assay /// 0042803 // protein homodimerization activity // inferred from direct assay /// 0044325 // ion channel binding // inferred from physical interaction
26227	O43175	PHGDH	phosphoglycerate dehydrogenase	-6.29813	-2.77689	-4.34508	-3.05618	-3.16248	-3.52124	-2.06436	201397_at	g5729973	PHGDH	chr1p12	0006541 // glutamine metabolic process // inferred from electronic annotation /// 0006544 // glycine metabolic process // inferred from electronic annotation /// 0006563 // L-serine metabolic process // inferred from electronic annotation /// 0006564 // L-serine biosynthetic process // traceable author statement /// 0006566 // threonine metabolic process // inferred from electronic annotation ///…	0005829 // cytosol // traceable author statement /// 0043209 // myelin sheath // inferred from electronic annotation /// 0070062 // extracellular exosome // inferred from direct assay	0004617 // phosphoglycerate dehydrogenase activity // traceable author statement /// 0009055 // electron carrier activity // traceable author statement /// 0016491 // oxidoreductase activity // inferred from electronic annotation /// 0016616 // oxidoreductase activity, acting on the CH-OH group of donors, NAD or NADP as acceptor // inferred from electronic annotation /// 0051287 // NAD binding //…
50515	Q9NPF2	CHST11	carbohydrate (chondroitin 4) sulfotransferase 11	-6.29116	-5.09084	-3.06946	0	-0.531508	-1.20032	-1.80048	226372_at	Hs.64001.0	CHST11	chr12q	0002063 // chondrocyte development // inferred from electronic annotation /// 0005975 // carbohydrate metabolic process // traceable author statement /// 0007585 // respiratory gaseous exchange // inferred from electronic annotation /// 0009791 // post-embryonic development // inferred from electronic annotation /// 0016051 // carbohydrate biosynthetic process // inferred from electronic annotati…	0000139 // Golgi membrane // traceable author statement /// 0005794 // Golgi apparatus // inferred from electronic annotation /// 0005794 // Golgi apparatus // inferred from direct assay /// 0016020 // membrane // inferred from direct assay /// 0016021 // integral component of membrane // non-traceable author statement	0001537 // N-acetylgalactosamine 4-O-sulfotransferase activity // inferred from direct assay /// 0008146 // sulfotransferase activity // inferred from electronic annotation /// 0016740 // transferase activity // inferred from electronic annotation /// 0047756 // chondroitin 4-sulfotransferase activity // inferred from direct assay /// 0050659 // N-acetylgalactosamine 4-sulfate 6-O-sulfotransferas…
6626	P09012	SNRPA	small nuclear ribonucleoprotein polypeptide A	-6.27956	-3.68845	-4.90317	-1.35535	-1.5148	-2.5911	-2.5911	201770_at	g4759155	SNRPA	chr19q13.1	0000398 // mRNA splicing, via spliceosome // inferred by curator /// 0000398 // mRNA splicing, via spliceosome // traceable author statement /// 0006397 // mRNA processing // inferred from electronic annotation /// 0008380 // RNA splicing // traceable author statement /// 0010467 // gene expression // traceable author statement	0005634 // nucleus // inferred from electronic annotation /// 0005654 // nucleoplasm // inferred from direct assay /// 0005654 // nucleoplasm // traceable author statement /// 0005681 // spliceosomal complex // inferred from direct assay /// 0005685 // U1 snRNP // inferred from direct assay /// 0005730 // nucleolus // inferred from direct assay /// 0005737 // cytoplasm // inferred from direct ass…	0000166 // nucleotide binding // inferred from electronic annotation /// 0003676 // nucleic acid binding // inferred from electronic annotation /// 0003723 // RNA binding // inferred from direct assay /// 0005515 // protein binding // inferred from physical interaction /// 0017069 // snRNA binding // inferred from electronic annotation /// 0030619 // U1 snRNA binding // not recorded /// 0035614 /…
5427	P56282	POLE2	polymerase (DNA directed), epsilon 2, accessory subunit	-6.27497	-6.27497						205909_at	g4505934	POLE2	chr14q21-q22	0000082 // G1/S transition of mitotic cell cycle // traceable author statement /// 0000278 // mitotic cell cycle // traceable author statement /// 0000722 // telomere maintenance via recombination // traceable author statement /// 0000723 // telomere maintenance // traceable author statement /// 0006260 // DNA replication // traceable author statement /// 0006261 // DNA-dependent DNA replication …	0005634 // nucleus // inferred from electronic annotation /// 0005654 // nucleoplasm // inferred from direct assay /// 0005654 // nucleoplasm // traceable author statement /// 0008622 // epsilon DNA polymerase complex // inferred from direct assay /// 0043231 // intracellular membrane-bounded organelle // inferred from direct assay	0003677 // DNA binding // inferred from electronic annotation /// 0003887 // DNA-directed DNA polymerase activity // inferred from electronic annotation /// 0005515 // protein binding // inferred from physical interaction /// 0016740 // transferase activity // inferred from electronic annotation /// 0016779 // nucleotidyltransferase activity // inferred from electronic annotation
23047	Q9NTI5	PDS5B	PDS5 cohesin associated factor B	-6.25214	-1.42427	-15.7592	0	1.27562	-4.82787	-7.2418	242302_at	Hs.191905.0	PDS5B	chr13q12.3	0000278 // mitotic cell cycle // traceable author statement /// 0007064 // mitotic sister chromatid cohesion // inferred from mutant phenotype /// 0008283 // cell proliferation // traceable author statement /// 0008285 // negative regulation of cell proliferation // inferred from direct assay /// 0042127 // regulation of cell proliferation // inferred from direct assay /// 0051301 // cell divisio…	0000775 // chromosome, centromeric region // traceable author statement /// 0000785 // chromatin // inferred from direct assay /// 0005634 // nucleus // inferred from sequence or structural similarity /// 0005654 // nucleoplasm // inferred from direct assay /// 0005654 // nucleoplasm // traceable author statement /// 0005694 // chromosome // traceable author statement /// 0005829 // cytosol // tr…	0003677 // DNA binding // inferred from electronic annotation /// 0005515 // protein binding // inferred from physical interaction /// 0005524 // ATP binding // traceable author statement
81892	Q9GZT3	SLIRP	SRA stem-loop interacting RNA binding protein	-6.24919	-1.47447	-4.07933	-3.64083	-6.60399	-4.77472	-4.77472	221434_s_at	g13654277	SLIRP	chr14q24.3	0000961 // negative regulation of mitochondrial RNA catabolic process // inferred from electronic annotation /// 0006351 // transcription, DNA-templated // inferred from electronic annotation /// 0006355 // regulation of transcription, DNA-templated // inferred from electronic annotation /// 0007286 // spermatid development // inferred from electronic annotation /// 0007338 // single fertilizatio…	0001669 // acrosomal vesicle // inferred from electronic annotation /// 0005634 // nucleus // inferred from electronic annotation /// 0005737 // cytoplasm // inferred from electronic annotation /// 0005739 // mitochondrion // inferred from direct assay /// 0030529 // ribonucleoprotein complex // inferred from electronic annotation /// 0036126 // sperm flagellum // inferred from electronic annotat…	0000166 // nucleotide binding // inferred from electronic annotation /// 0003676 // nucleic acid binding // inferred from electronic annotation /// 0003723 // RNA binding // inferred from electronic annotation /// 0005515 // protein binding // inferred from physical interaction /// 0044822 // poly(A) RNA binding // inferred from direct assay
56993	Q9NS69	TOMM22	translocase of outer mitochondrial membrane 22 homolog (yeast)	-6.23216	-0.810778	-6.15221	-4.69056	-5.42138	-5.42139	-5.42139	229076_s_at	Hs.285005.1	TOMM22	chr22q13.1	0000423 // macromitophagy // traceable author statement /// 0006626 // protein targeting to mitochondrion // traceable author statement /// 0016236 // macroautophagy // traceable author statement /// 0030150 // protein import into mitochondrial matrix // not recorded /// 0044267 // cellular protein metabolic process // traceable author statement /// 0045040 // protein import into mitochondrial ou…	0005739 // mitochondrion // inferred from direct assay /// 0005741 // mitochondrial outer membrane // traceable author statement /// 0005742 // mitochondrial outer membrane translocase complex // inferred from direct assay /// 0005743 // mitochondrial inner membrane // inferred from electronic annotation /// 0016020 // membrane // inferred from direct assay /// 0016021 // integral component of me…	0005515 // protein binding // inferred from physical interaction /// 0008320 // protein transmembrane transporter activity // inferred from sequence or structural similarity /// 0008320 // protein transmembrane transporter activity // traceable author statement /// 0015266 // protein channel activity // not recorded
8544	O00625	PIR	pirin	-6.2181	-4.38882		-0.305617	-5.18221	-1.82928	-2.74391	207469_s_at	g4505822	PIR	chrXp22.2	0006351 // transcription, DNA-templated // inferred from electronic annotation /// 0006355 // regulation of transcription, DNA-templated // inferred from electronic annotation /// 0006366 // transcription from RNA polymerase II promoter // traceable author statement /// 0030099 // myeloid cell differentiation // inferred from electronic annotation /// 0030224 // monocyte differentiation // inferr…	0005634 // nucleus // inferred from direct assay /// 0005737 // cytoplasm // inferred from direct assay	0003712 // transcription cofactor activity // inferred from mutant phenotype /// 0005515 // protein binding // inferred from physical interaction /// 0008127 // quercetin 2,3-dioxygenase activity // inferred from direct assay /// 0016491 // oxidoreductase activity // inferred from electronic annotation /// 0046872 // metal ion binding // inferred from direct assay /// 0051213 // dioxygenase activ…
9141	O14737	PDCD5	programmed cell death 5	-6.21373	-2.00595	-3.98631	-5.10248	-3.53453	-4.20777	-4.20777	227751_at	Hs.166468.1	PDCD5	chr19q13.11	0006915 // apoptotic process // inferred from electronic annotation /// 0008285 // negative regulation of cell proliferation // inferred from mutant phenotype /// 0010628 // positive regulation of gene expression // inferred from direct assay /// 0043065 // positive regulation of apoptotic process // inferred from mutant phenotype /// 0043280 // positive regulation of cysteine-type endopeptidase …	0005634 // nucleus // inferred from direct assay /// 0005737 // cytoplasm // inferred from direct assay /// 0016020 // membrane // inferred from electronic annotation /// 0016021 // integral component of membrane // inferred from electronic annotation /// 0070062 // extracellular exosome // inferred from direct assay	0003677 // DNA binding // inferred from electronic annotation /// 0005515 // protein binding // inferred from physical interaction /// 0008201 // heparin binding // inferred from direct assay /// 0010698 // acetyltransferase activator activity // inferred from direct assay /// 0048487 // beta-tubulin binding // inferred from physical interaction
1362	O75976	CPD	carboxypeptidase D	-6.18941	-2.34926	-6.45783	-1.07631	-3.98631	-3.84015	-3.84015	229600_s_at	Hs.5057.1	CPD	chr17q11.2	0006518 // peptide metabolic process // not recorded /// 0016485 // protein processing // not recorded	0005615 // extracellular space // not recorded /// 0005634 // nucleus // not recorded /// 0005802 // trans-Golgi network // not recorded /// 0016020 // membrane // inferred from direct assay /// 0016021 // integral component of membrane // inferred from electronic annotation /// 0070062 // extracellular exosome // inferred from direct assay	0004181 // metallocarboxypeptidase activity // not recorded /// 0004185 // serine-type carboxypeptidase activity // inferred from electronic annotation /// 0008270 // zinc ion binding // inferred from electronic annotation
11332	O00154	ACOT7	acyl-CoA thioesterase 7	-6.18353	-2.72873	-0.51822	-4.70385	-5.14235	-3.45481	-3.45481	215728_s_at	Hs.8679.2	ACOT7	chr1p36	0008152 // metabolic process // inferred from electronic annotation /// 0009062 // fatty acid catabolic process // inferred from electronic annotation /// 0015937 // coenzyme A biosynthetic process // inferred from direct assay /// 0019432 // triglyceride biosynthetic process // traceable author statement /// 0035338 // long-chain fatty-acyl-CoA biosynthetic process // traceable author statement …	0005654 // nucleoplasm // inferred from direct assay /// 0005737 // cytoplasm // inferred from direct assay /// 0005739 // mitochondrion // inferred from electronic annotation /// 0005829 // cytosol // inferred from direct assay /// 0005829 // cytosol // traceable author statement /// 0043005 // neuron projection // inferred from electronic annotation /// 0044297 // cell body // inferred from ele…	0000062 // fatty-acyl-CoA binding // inferred from direct assay /// 0005515 // protein binding // inferred from physical interaction /// 0016290 // palmitoyl-CoA hydrolase activity // inferred from direct assay /// 0016787 // hydrolase activity // inferred from electronic annotation /// 0036042 // long-chain fatty acyl-CoA binding // inferred from direct assay /// 0042803 // protein homodimerizat…
4436	P43246	MSH2	mutS homolog 2	-6.18241	-2.51057	-1.20918	-2.77713	-7.0292	-3.67184	-3.67184	209421_at	g432997	MSH2	chr2p21	0000710 // meiotic mismatch repair // not recorded /// 0001701 // in utero embryonic development // inferred from electronic annotation /// 0002204 // somatic recombination of immunoglobulin genes involved in immune response // inferred from electronic annotation /// 0006119 // oxidative phosphorylation // inferred from electronic annotation /// 0006281 // DNA repair // inferred from direct assay…	0000228 // nuclear chromosome // not recorded /// 0000784 // nuclear chromosome, telomeric region // inferred from direct assay /// 0005634 // nucleus // inferred from electronic annotation /// 0005654 // nucleoplasm // traceable author statement /// 0016020 // membrane // inferred from direct assay /// 0032300 // mismatch repair complex // inferred from electronic annotation /// 0032301 // MutSa…	0000166 // nucleotide binding // inferred from electronic annotation /// 0000287 // magnesium ion binding // inferred from direct assay /// 0000400 // four-way junction DNA binding // inferred from direct assay /// 0000403 // Y-form DNA binding // not recorded /// 0000404 // heteroduplex DNA loop binding // not recorded /// 0000406 // double-strand/single-strand DNA junction binding // not record…
23165	Q92621	NUP205	nucleoporin 205kDa	-6.17737	-4.9549	-1.91343	-0.159452	-1.59453	-1.22247	-1.22247	222382_x_at	Hs.312781.0	NUP205	chr7q33	0000059 // protein import into nucleus, docking // traceable author statement /// 0000278 // mitotic cell cycle // traceable author statement /// 0005975 // carbohydrate metabolic process // traceable author statement /// 0006810 // transport // inferred from electronic annotation /// 0006913 // nucleocytoplasmic transport // traceable author statement /// 0007077 // mitotic nuclear envelope disa…	0005634 // nucleus // inferred from electronic annotation /// 0005635 // nuclear envelope // traceable author statement /// 0005643 // nuclear pore // inferred from direct assay /// 0005643 // nuclear pore // non-traceable author statement /// 0005654 // nucleoplasm // inferred from direct assay /// 0005737 // cytoplasm // inferred from direct assay /// 0016020 // membrane // inferred from direct…	0005515 // protein binding // inferred from physical interaction /// 0017056 // structural constituent of nuclear pore // inferred from mutant phenotype
2271	P07954	FH	fumarate hydratase	-6.17639	-1.63199	-3.80029	-5.36824	-4.46467	-4.5444	-4.5444	214170_x_at	Hs.75653.1	FH	chr1q42.1	0006099 // tricarboxylic acid cycle // not recorded /// 0006099 // tricarboxylic acid cycle // inferred from electronic annotation /// 0006099 // tricarboxylic acid cycle // traceable author statement /// 0006106 // fumarate metabolic process // inferred from electronic annotation /// 0006108 // malate metabolic process // not recorded /// 0044237 // cellular metabolic process // traceable author…	0005737 // cytoplasm // traceable author statement /// 0005739 // mitochondrion // inferred from direct assay /// 0005759 // mitochondrial matrix // traceable author statement /// 0005829 // cytosol // not recorded /// 0045239 // tricarboxylic acid cycle enzyme complex // inferred from electronic annotation /// 0070062 // extracellular exosome // inferred from direct assay	0003824 // catalytic activity // inferred from electronic annotation /// 0004333 // fumarate hydratase activity // not recorded /// 0005515 // protein binding // inferred from physical interaction /// 0016829 // lyase activity // inferred from electronic annotation
9446	P78417	GSTO1	glutathione S-transferase omega 1	-6.16257	-2.64133	-3.06946	-4.03946	-3.45481	-3.52124	-3.52124	201470_at	g4758483	GSTO1	chr10q25.1	0006749 // glutathione metabolic process // not recorded /// 0006805 // xenobiotic metabolic process // traceable author statement /// 0008152 // metabolic process // inferred from electronic annotation /// 0010880 // regulation of release of sequestered calcium ion into cytosol by sarcoplasmic reticulum // inferred from direct assay /// 0010881 // regulation of cardiac muscle contraction by regu…	0005604 // basement membrane // inferred from electronic annotation /// 0005737 // cytoplasm // inferred from direct assay /// 0005829 // cytosol // traceable author statement /// 0030424 // axon // inferred from electronic annotation /// 0031965 // nuclear membrane // inferred from electronic annotation /// 0043209 // myelin sheath // inferred from electronic annotation /// 0044297 // cell body …	0004364 // glutathione transferase activity // inferred from direct assay /// 0005515 // protein binding // inferred from physical interaction /// 0016491 // oxidoreductase activity // inferred from direct assay /// 0016740 // transferase activity // inferred from electronic annotation /// 0045174 // glutathione dehydrogenase (ascorbate) activity // inferred from direct assay /// 0050610 // methy…
3992	O60427	FADS1	fatty acid desaturase 1	-6.16093	-5.03147	-3.38837	0		-1.12946	-3.38837	208964_s_at	g12224983	FADS1	chr11q12.2-q13.1	0006355 // regulation of transcription, DNA-templated // non-traceable author statement /// 0006629 // lipid metabolic process // inferred from electronic annotation /// 0006631 // fatty acid metabolic process // inferred from electronic annotation /// 0006633 // fatty acid biosynthetic process // inferred from electronic annotation /// 0006636 // unsaturated fatty acid biosynthetic process // in…	0005634 // nucleus // inferred from electronic annotation /// 0005739 // mitochondrion // inferred from electronic annotation /// 0005783 // endoplasmic reticulum // inferred from electronic annotation /// 0005789 // endoplasmic reticulum membrane // traceable author statement /// 0016020 // membrane // inferred from direct assay /// 0016020 // membrane // non-traceable author statement /// 00160…	0000248 // C-5 sterol desaturase activity // traceable author statement /// 0016491 // oxidoreductase activity // inferred from direct assay /// 0016717 // oxidoreductase activity, acting on paired donors, with oxidation of a pair of donors resulting in the reduction of molecular oxygen to two molecules of water // inferred from electronic annotation
10644	Q9Y6M1	IGF2BP2	insulin-like growth factor 2 mRNA binding protein 2	-6.15412	-2.44242	-4.66399	-3.01631	-3.4548	-3.7117	-3.7117	223963_s_at	g4191609	IGF2BP2	chr3q27.2	0006417 // regulation of translation // inferred from electronic annotation /// 0006810 // transport // inferred from electronic annotation /// 0009653 // anatomical structure morphogenesis // traceable author statement /// 0010467 // gene expression // traceable author statement /// 0017148 // negative regulation of translation // inferred from sequence or structural similarity /// 0042035 // re…	0005634 // nucleus // inferred from direct assay /// 0005737 // cytoplasm // inferred from direct assay /// 0005829 // cytosol // traceable author statement /// 0005856 // cytoskeleton // inferred from direct assay	0000166 // nucleotide binding // inferred from electronic annotation /// 0003676 // nucleic acid binding // inferred from electronic annotation /// 0003723 // RNA binding // inferred from electronic annotation /// 0003729 // mRNA binding // inferred from electronic annotation /// 0003730 // mRNA 3'-UTR binding // inferred from direct assay /// 0005515 // protein binding // inferred from physical …
2617	P41250	GARS	glycyl-tRNA synthetase	-6.1519	-1.73595	-2.47151	-6.13892	-4.63741	-4.41595	-2.41476	208693_s_at	g577711	GARS	chr7p15	0006412 // translation // inferred from electronic annotation /// 0006418 // tRNA aminoacylation for protein translation // traceable author statement /// 0006426 // glycyl-tRNA aminoacylation // not recorded /// 0010467 // gene expression // traceable author statement /// 0015966 // diadenosine tetraphosphate biosynthetic process // inferred from direct assay	0005654 // nucleoplasm // inferred from direct assay /// 0005737 // cytoplasm // inferred from direct assay /// 0005739 // mitochondrion // inferred from electronic annotation /// 0005759 // mitochondrial matrix // traceable author statement /// 0005829 // cytosol // traceable author statement /// 0030141 // secretory granule // inferred from electronic annotation /// 0030424 // axon // inferred …	0000166 // nucleotide binding // inferred from electronic annotation /// 0004812 // aminoacyl-tRNA ligase activity // inferred from electronic annotation /// 0004820 // glycine-tRNA ligase activity // inferred from direct assay /// 0004820 // glycine-tRNA ligase activity // traceable author statement /// 0005515 // protein binding // inferred from electronic annotation /// 0005524 // ATP binding …
2887	Q13322	GRB10	growth factor receptor bound protein 10	-6.15166	-2.15206	-3.90659	-2.44494	-5.64728	-3.9996	-3.9996	215248_at	Hs.287428.0	GRB10	chr7p12.2	0007165 // signal transduction // inferred from electronic annotation /// 0008286 // insulin receptor signaling pathway // inferred from sequence or structural similarity /// 0008286 // insulin receptor signaling pathway // traceable author statement /// 0030178 // negative regulation of Wnt signaling pathway // inferred from direct assay /// 0030949 // positive regulation of vascular endothelial…	0005737 // cytoplasm // traceable author statement /// 0005829 // cytosol // traceable author statement /// 0005886 // plasma membrane // traceable author statement	0005070 // SH3/SH2 adaptor activity // inferred from electronic annotation /// 0005158 // insulin receptor binding // inferred from sequence or structural similarity /// 0005515 // protein binding // inferred from physical interaction
5216	P07737	PFN1	profilin 1	-6.14708	-2.94917	-3.10932	-4.31851	-2.1659	-3.19791	-2.89978	200634_at	g4826897	PFN1	chr17p13.3	0001843 // neural tube closure // inferred from electronic annotation /// 0002576 // platelet degranulation // traceable author statement /// 0006357 // regulation of transcription from RNA polymerase II promoter // inferred from electronic annotation /// 0007596 // blood coagulation // traceable author statement /// 0008064 // regulation of actin polymerization or depolymerization // inferred fr…	0005634 // nucleus // inferred from direct assay /// 0005737 // cytoplasm // inferred from direct assay /// 0005829 // cytosol // traceable author statement /// 0005856 // cytoskeleton // inferred from electronic annotation /// 0005925 // focal adhesion // inferred from direct assay /// 0005938 // cell cortex // inferred from direct assay /// 0016020 // membrane // inferred from direct assay /// …	0000774 // adenyl-nucleotide exchange factor activity // inferred from direct assay /// 0003779 // actin binding // inferred from physical interaction /// 0003785 // actin monomer binding // inferred from direct assay /// 0005102 // receptor binding // inferred from electronic annotation /// 0005515 // protein binding // inferred from physical interaction /// 0005546 // phosphatidylinositol-4,5-b…
3656	O43187	IRAK2	interleukin 1 receptor associated kinase 2	-6.12063	-6.12063						231779_at	Hs.249175.0	IRAK2	chr3p25.3	0000187 // activation of MAPK activity // traceable author statement /// 0001959 // regulation of cytokine-mediated signaling pathway // inferred from mutant phenotype /// 0002224 // toll-like receptor signaling pathway // traceable author statement /// 0002755 // MyD88-dependent toll-like receptor signaling pathway // traceable author statement /// 0002756 // MyD88-independent toll-like receptor…	0005634 // nucleus // not recorded /// 0005737 // cytoplasm // not recorded /// 0005829 // cytosol // traceable author statement /// 0005886 // plasma membrane // not recorded /// 0005886 // plasma membrane // traceable author statement /// 0010008 // endosome membrane // traceable author statement	0000166 // nucleotide binding // inferred from electronic annotation /// 0004672 // protein kinase activity // inferred from electronic annotation /// 0004674 // protein serine/threonine kinase activity // not recorded /// 0005515 // protein binding // inferred from physical interaction /// 0005524 // ATP binding // inferred from electronic annotation /// 0016301 // kinase activity // inferred fr…
23603	Q9ULV4	CORO1C	coronin, actin binding protein, 1C	-6.11778	-2.68513	-3.10932	-2.53795	-4.6507	-3.43266	-3.43266	222409_at	Hs.17377.0	CORO1C	chr12q24.1	0001755 // neural crest cell migration // inferred from mutant phenotype /// 0001932 // regulation of protein phosphorylation // inferred from genetic interaction /// 0001933 // negative regulation of protein phosphorylation // inferred from mutant phenotype /// 0006909 // phagocytosis // traceable author statement /// 0007165 // signal transduction // traceable author statement /// 0010632 // re…	0005737 // cytoplasm // inferred from electronic annotation /// 0005856 // cytoskeleton // inferred from electronic annotation /// 0005886 // plasma membrane // inferred from electronic annotation /// 0005925 // focal adhesion // inferred from direct assay /// 0015629 // actin cytoskeleton // not recorded /// 0015629 // actin cytoskeleton // inferred from direct assay /// 0016020 // membrane // i…	0003779 // actin binding // inferred from electronic annotation /// 0005515 // protein binding // inferred from physical interaction /// 0048365 // Rac GTPase binding // inferred from electronic annotation /// 0051015 // actin filament binding // not recorded /// 0051015 // actin filament binding // inferred from mutant phenotype
27338	Q16763	UBE2S /// UBE2SP1	ubiquitin-conjugating enzyme E2S /// ubiquitin conjugating enzyme E2S pseudogene 1	-6.11107	-6.11107		0				242395_at	Hs.298315.0	UBE2S	chr19q13.43	0006464 // cellular protein modification process // traceable author statement /// 0007049 // cell cycle // inferred from electronic annotation /// 0010458 // exit from mitosis // inferred from direct assay /// 0010458 // exit from mitosis // inferred from mutant phenotype /// 0010994 // free ubiquitin chain polymerization // inferred from direct assay /// 0016567 // protein ubiquitination // inf…	0005680 // anaphase-promoting complex // inferred from direct assay /// 0005737 // cytoplasm // not recorded	0000166 // nucleotide binding // inferred from electronic annotation /// 0004842 // ubiquitin-protein transferase activity // inferred from direct assay /// 0005524 // ATP binding // inferred from electronic annotation /// 0016740 // transferase activity // inferred from electronic annotation /// 0031625 // ubiquitin protein ligase binding // not recorded /// 0061630 // ubiquitin protein ligase a…
6515	P11169	SLC2A3	solute carrier family 2 (facilitated glucose transporter), member 3	-6.10883	-2.73375	-0.790619	-2.39179	-1.88021	-3.37508	-1.68754	202499_s_at	g5902089	SLC2A3	chr12p13.3	0005975 // carbohydrate metabolic process // traceable author statement /// 0006766 // vitamin metabolic process // traceable author statement /// 0006767 // water-soluble vitamin metabolic process // traceable author statement /// 0006810 // transport // inferred from electronic annotation /// 0008643 // carbohydrate transport // inferred from electronic annotation /// 0008645 // hexose transpor…	0005886 // plasma membrane // traceable author statement /// 0005887 // integral component of plasma membrane // inferred from mutant phenotype /// 0016020 // membrane // inferred from electronic annotation /// 0016021 // integral component of membrane // inferred from direct assay /// 0070062 // extracellular exosome // inferred from direct assay	0005215 // transporter activity // inferred from electronic annotation /// 0005355 // glucose transmembrane transporter activity // inferred from direct assay /// 0005536 // glucose binding // inferred from direct assay /// 0022857 // transmembrane transporter activity // inferred from electronic annotation /// 0022891 // substrate-specific transmembrane transporter activity // inferred from elec…
8515	O75578	ITGA10	integrin alpha 10	-6.10098	-6.10098						206766_at	g6650627	ITGA10	chr1q21	0007155 // cell adhesion // inferred from electronic annotation /// 0007160 // cell-matrix adhesion // inferred from mutant phenotype /// 0007229 // integrin-mediated signaling pathway // inferred from mutant phenotype /// 0007411 // axon guidance // traceable author statement /// 0007596 // blood coagulation // traceable author statement /// 0030198 // extracellular matrix organization // tracea…	0005886 // plasma membrane // traceable author statement /// 0008305 // integrin complex // traceable author statement /// 0016020 // membrane // inferred from electronic annotation /// 0016021 // integral component of membrane // inferred from electronic annotation /// 0034680 // integrin alpha10-beta1 complex // inferred from direct assay	0005518 // collagen binding // traceable author statement /// 0046872 // metal ion binding // inferred from electronic annotation /// 0098639 // collagen binding involved in cell-matrix adhesion // inferred from mutant phenotype
54539	Q9NX14	NDUFB11	NADH dehydrogenase (ubiquinone) 1 beta subcomplex, 11, 17.3kDa	-6.09449	-0.726254	-12.9555	-1.64768	-1.50151	-5.36824	-5.36824	218320_s_at	g9506682	NDUFB11	chrXp11.23	0022904 // respiratory electron transport chain // traceable author statement /// 0044237 // cellular metabolic process // traceable author statement /// 0044281 // small molecule metabolic process // traceable author statement /// 0055114 // oxidation-reduction process // inferred from electronic annotation	0005739 // mitochondrion // inferred from direct assay /// 0005743 // mitochondrial inner membrane // traceable author statement /// 0005747 // mitochondrial respiratory chain complex I // inferred from direct assay /// 0016020 // membrane // inferred from electronic annotation /// 0016021 // integral component of membrane // inferred from electronic annotation /// 0070469 // respiratory chain //…	0005515 // protein binding // inferred from physical interaction
5606	P46734	MAP2K3	mitogen-activated protein kinase kinase 3	-6.08736	-2.88945	-4.31851	-2.63097	-2.64425	-3.19791	-3.19791	215499_at	Hs.180533.2	MAP2K3	chr17q11.2	0000165 // MAPK cascade // inferred from electronic annotation /// 0000187 // activation of MAPK activity // not recorded /// 0000187 // activation of MAPK activity // traceable author statement /// 0002224 // toll-like receptor signaling pathway // traceable author statement /// 0002755 // MyD88-dependent toll-like receptor signaling pathway // traceable author statement /// 0002756 // MyD88-ind…	0005622 // intracellular // inferred from electronic annotation /// 0005654 // nucleoplasm // traceable author statement /// 0005737 // cytoplasm // not recorded /// 0005829 // cytosol // traceable author statement /// 0016020 // membrane // inferred from direct assay	0000166 // nucleotide binding // inferred from electronic annotation /// 0004672 // protein kinase activity // inferred from electronic annotation /// 0004674 // protein serine/threonine kinase activity // not recorded /// 0004708 // MAP kinase kinase activity // inferred from electronic annotation /// 0004713 // protein tyrosine kinase activity // inferred from electronic annotation /// 0005515 …
55165	Q53EZ4	CEP55	centrosomal protein 55kDa	-6.08324	-6.08324						218542_at	g8922501	CEP55	chr10q23.33	0000281 // mitotic cytokinesis // inferred from genetic interaction /// 0000920 // cell separation after cytokinesis // inferred from mutant phenotype /// 0006997 // nucleus organization // inferred from mutant phenotype /// 0007049 // cell cycle // inferred from electronic annotation /// 0007067 // mitotic nuclear division // inferred from electronic annotation /// 0007080 // mitotic metaphase p…	0005737 // cytoplasm // inferred from electronic annotation /// 0005813 // centrosome // inferred from direct assay /// 0005814 // centriole // inferred from electronic annotation /// 0005815 // microtubule organizing center // inferred from electronic annotation /// 0005856 // cytoskeleton // inferred from electronic annotation /// 0016020 // membrane // inferred from direct assay /// 0030496 //…	0005515 // protein binding // inferred from physical interaction
9568	O75899	GABBR2	gamma-aminobutyric acid (GABA) B receptor, 2	-6.07523	-6.07523						217077_s_at	Hs.198612.1	GABBR2	chr9q22.1-q22.3	0007165 // signal transduction // inferred from electronic annotation /// 0007186 // G-protein coupled receptor signaling pathway // traceable author statement /// 0007194 // negative regulation of adenylate cyclase activity // traceable author statement /// 0007214 // gamma-aminobutyric acid signaling pathway // inferred from direct assay /// 0007268 // synaptic transmission // traceable author …	0005737 // cytoplasm // inferred from electronic annotation /// 0005886 // plasma membrane // traceable author statement /// 0005887 // integral component of plasma membrane // inferred from direct assay /// 0016020 // membrane // inferred from electronic annotation /// 0016021 // integral component of membrane // inferred from electronic annotation /// 0030054 // cell junction // inferred from e…	0004871 // signal transducer activity // inferred from electronic annotation /// 0004930 // G-protein coupled receptor activity // inferred from electronic annotation /// 0004965 // G-protein coupled GABA receptor activity // inferred from direct assay /// 0005515 // protein binding // inferred from physical interaction
11004	Q99661	KIF2C	kinesin family member 2C	-6.0692	-6.0692		0				211519_s_at	g13432054	KIF2C	chr1p34.1	0000278 // mitotic cell cycle // traceable author statement /// 0007018 // microtubule-based movement // not recorded /// 0007018 // microtubule-based movement // traceable author statement /// 0007019 // microtubule depolymerization // inferred from direct assay /// 0007019 // microtubule depolymerization // inferred from mutant phenotype /// 0007049 // cell cycle // inferred from electronic ann…	0000775 // chromosome, centromeric region // inferred from direct assay /// 0000776 // kinetochore // inferred from direct assay /// 0000777 // condensed chromosome kinetochore // inferred from electronic annotation /// 0005634 // nucleus // inferred from electronic annotation /// 0005694 // chromosome // inferred from electronic annotation /// 0005737 // cytoplasm // inferred from electronic ann…	0000166 // nucleotide binding // inferred from electronic annotation /// 0003777 // microtubule motor activity // inferred from electronic annotation /// 0005515 // protein binding // inferred from physical interaction /// 0005524 // ATP binding // inferred from electronic annotation /// 0008017 // microtubule binding // inferred from electronic annotation /// 0016887 // ATPase activity // not re…
253558	Q6UWP7	LCLAT1	lysocardiolipin acyltransferase 1	-6.05692	-2.11933	-10.9092		-0.903565	-3.93759	-5.90639	226996_at	Hs.14355.0	LCLAT1	chr2p23.1	0006629 // lipid metabolic process // inferred from electronic annotation /// 0006644 // phospholipid metabolic process // traceable author statement /// 0006654 // phosphatidic acid biosynthetic process // traceable author statement /// 0007275 // multicellular organismal development // inferred from electronic annotation /// 0008152 // metabolic process // inferred from electronic annotation //…	0005783 // endoplasmic reticulum // inferred from electronic annotation /// 0005789 // endoplasmic reticulum membrane // traceable author statement /// 0016020 // membrane // inferred from direct assay /// 0016021 // integral component of membrane // inferred from electronic annotation	0003841 // 1-acylglycerol-3-phosphate O-acyltransferase activity // inferred from electronic annotation /// 0005515 // protein binding // inferred from physical interaction /// 0016740 // transferase activity // inferred from electronic annotation /// 0016746 // transferase activity, transferring acyl groups // inferred from electronic annotation
3835	Q14807	KIF22	kinesin family member 22	-6.04868	-5.11854		0	-2.79042	-0.93014	-2.79042	216969_s_at	Hs.119324.1	KIF22	chr16p11.2	0006281 // DNA repair // inferred from electronic annotation /// 0007018 // microtubule-based movement // not recorded /// 0007018 // microtubule-based movement // traceable author statement /// 0007062 // sister chromatid cohesion // inferred from mutant phenotype /// 0007067 // mitotic nuclear division // traceable author statement /// 0007080 // mitotic metaphase plate congression // inferred …	0000776 // kinetochore // traceable author statement /// 0000785 // chromatin // inferred from electronic annotation /// 0005634 // nucleus // inferred from direct assay /// 0005654 // nucleoplasm // inferred from direct assay /// 0005737 // cytoplasm // inferred from direct assay /// 0005819 // spindle // inferred from electronic annotation /// 0005829 // cytosol // traceable author statement //…	0000166 // nucleotide binding // inferred from electronic annotation /// 0003677 // DNA binding // inferred from electronic annotation /// 0003777 // microtubule motor activity // inferred from electronic annotation /// 0005515 // protein binding // inferred from physical interaction /// 0005524 // ATP binding // inferred from electronic annotation /// 0008017 // microtubule binding // inferred f…
22974	Q9ULW0	TPX2	TPX2, microtubule-associated	-6.03106	-5.84503		-0.558084		-0.186028	-0.558084	210052_s_at	g6073830	TPX2	chr20q11.2	0006915 // apoptotic process // inferred from electronic annotation /// 0007049 // cell cycle // inferred from electronic annotation /// 0007067 // mitotic nuclear division // traceable author statement /// 0008283 // cell proliferation // traceable author statement /// 0032147 // activation of protein kinase activity // inferred from direct assay /// 0051301 // cell division // inferred from ele…	0000922 // spindle pole // inferred from direct assay /// 0005634 // nucleus // traceable author statement /// 0005654 // nucleoplasm // inferred from direct assay /// 0005737 // cytoplasm // inferred from electronic annotation /// 0005819 // spindle // inferred from sequence or structural similarity /// 0005856 // cytoskeleton // inferred from electronic annotation /// 0005874 // microtubule // …	0005515 // protein binding // inferred from physical interaction /// 0005524 // ATP binding // traceable author statement /// 0005525 // GTP binding // traceable author statement /// 0019901 // protein kinase binding // inferred from physical interaction /// 0061676 // importin-alpha family protein binding // inferred from direct assay
4751	P51955	NEK2	NIMA-related kinase 2	-6.01012	-6.01012						211080_s_at	g405728	NEK2	chr1q32.3	0000070 // mitotic sister chromatid segregation // inferred from electronic annotation /// 0000086 // G2/M transition of mitotic cell cycle // traceable author statement /// 0000278 // mitotic cell cycle // traceable author statement /// 0001824 // blastocyst development // inferred from electronic annotation /// 0006468 // protein phosphorylation // inferred from direct assay /// 0006468 // prot…	0000775 // chromosome, centromeric region // inferred from electronic annotation /// 0000776 // kinetochore // inferred from direct assay /// 0000777 // condensed chromosome kinetochore // inferred from electronic annotation /// 0000794 // condensed nuclear chromosome // inferred from electronic annotation /// 0000922 // spindle pole // inferred from electronic annotation /// 0005634 // nucleus /…	0000166 // nucleotide binding // inferred from electronic annotation /// 0004672 // protein kinase activity // inferred from direct assay /// 0004672 // protein kinase activity // inferred from mutant phenotype /// 0004674 // protein serine/threonine kinase activity // traceable author statement /// 0005515 // protein binding // inferred from physical interaction /// 0005524 // ATP binding // inf…
8874	Q14155	ARHGEF7	Rho guanine nucleotide exchange factor 7	-6.0017	-2.1084	-2.75056	-3.26878	-5.66056	-3.8933	-3.8933	242999_at	Hs.201919.0	ARHGEF7	chr13q34	0002244 // hematopoietic progenitor cell differentiation // inferred from electronic annotation /// 0007030 // Golgi organization // inferred from mutant phenotype /// 0007165 // signal transduction // traceable author statement /// 0007173 // epidermal growth factor receptor signaling pathway // traceable author statement /// 0007264 // small GTPase mediated signal transduction // traceable auth…	0000322 // storage vacuole // inferred from electronic annotation /// 0001726 // ruffle // inferred from electronic annotation /// 0005622 // intracellular // inferred from electronic annotation /// 0005737 // cytoplasm // inferred from electronic annotation /// 0005829 // cytosol // traceable author statement /// 0005886 // plasma membrane // inferred from electronic annotation /// 0005925 // fo…	0005085 // guanyl-nucleotide exchange factor activity // inferred from direct assay /// 0005089 // Rho guanyl-nucleotide exchange factor activity // inferred from electronic annotation /// 0005515 // protein binding // inferred from physical interaction /// 0019901 // protein kinase binding // inferred from physical interaction
5424	P28340	POLD1	polymerase (DNA directed), delta 1, catalytic subunit	-5.99928	-3.22658	-6.80331		-1.5148	-2.7727	-4.15905	203422_at	g4505932	POLD1	chr19q13.3	0000278 // mitotic cell cycle // traceable author statement /// 0000722 // telomere maintenance via recombination // traceable author statement /// 0000723 // telomere maintenance // traceable author statement /// 0000731 // DNA synthesis involved in DNA repair // inferred from direct assay /// 0000731 // DNA synthesis involved in DNA repair // inferred from mutant phenotype /// 0006260 // DNA re…	0000109 // nucleotide-excision repair complex // inferred from direct assay /// 0000781 // chromosome, telomeric region // inferred from direct assay /// 0005634 // nucleus // inferred from direct assay /// 0005654 // nucleoplasm // inferred from direct assay /// 0005654 // nucleoplasm // traceable author statement /// 0005737 // cytoplasm // inferred from direct assay /// 0016020 // membrane // …	0000166 // nucleotide binding // inferred from electronic annotation /// 0003676 // nucleic acid binding // inferred from electronic annotation /// 0003677 // DNA binding // inferred from direct assay /// 0003682 // chromatin binding // inferred from direct assay /// 0003684 // damaged DNA binding // inferred from direct assay /// 0003887 // DNA-directed DNA polymerase activity // inferred from m…
79071	Q9H5J4	ELOVL6	ELOVL fatty acid elongase 6	-5.99794	-5.99794						227491_at	Hs.17519.0	ELOVL6	chr4q25	0006629 // lipid metabolic process // inferred from electronic annotation /// 0006631 // fatty acid metabolic process // inferred from electronic annotation /// 0006633 // fatty acid biosynthetic process // inferred from electronic annotation /// 0019367 // fatty acid elongation, saturated fatty acid // inferred from direct assay /// 0019432 // triglyceride biosynthetic process // traceable autho…	0005783 // endoplasmic reticulum // inferred from direct assay /// 0005789 // endoplasmic reticulum membrane // traceable author statement /// 0016020 // membrane // inferred from electronic annotation /// 0016021 // integral component of membrane // inferred from electronic annotation /// 0030176 // integral component of endoplasmic reticulum membrane // inferred from electronic annotation	0005515 // protein binding // inferred from physical interaction /// 0016740 // transferase activity // inferred from electronic annotation /// 0016747 // transferase activity, transferring acyl groups other than amino-acyl groups // inferred from electronic annotation
5347	P53350	PLK1	polo-like kinase 1	-5.98954	-5.98954						202240_at	g4826915	PLK1	chr16p12.2	0000070 // mitotic sister chromatid segregation // inferred from mutant phenotype /// 0000086 // G2/M transition of mitotic cell cycle // inferred from direct assay /// 0000086 // G2/M transition of mitotic cell cycle // traceable author statement /// 0000122 // negative regulation of transcription from RNA polymerase II promoter // inferred from mutant phenotype /// 0000278 // mitotic cell cycle…	0000775 // chromosome, centromeric region // inferred from electronic annotation /// 0000776 // kinetochore // inferred from direct assay /// 0000777 // condensed chromosome kinetochore // inferred from electronic annotation /// 0000780 // condensed nuclear chromosome, centromeric region // inferred from electronic annotation /// 0000785 // chromatin // inferred from electronic annotation /// 000…	0000166 // nucleotide binding // inferred from electronic annotation /// 0004672 // protein kinase activity // inferred from direct assay /// 0004674 // protein serine/threonine kinase activity // not recorded /// 0004674 // protein serine/threonine kinase activity // inferred from direct assay /// 0004674 // protein serine/threonine kinase activity // inferred from mutant phenotype /// 0005515 /…
64965	P82933	MRPS9	mitochondrial ribosomal protein S9	-5.98588	-2.2166	-3.3485	-1.3022	-6.65715	-3.76928	-3.76928	226749_at	Hs.265561.1	MRPS9	chr2q12.1	0000462 // maturation of SSU-rRNA from tricistronic rRNA transcript (SSU-rRNA, 5.8S rRNA, LSU-rRNA) // not recorded /// 0006412 // translation // not recorded /// 0006996 // organelle organization // traceable author statement /// 0032543 // mitochondrial translation // traceable author statement /// 0042769 // DNA damage response, detection of DNA damage // non-traceable author statement /// 007…	0005730 // nucleolus // inferred from direct assay /// 0005739 // mitochondrion // inferred from direct assay /// 0005743 // mitochondrial inner membrane // traceable author statement /// 0005763 // mitochondrial small ribosomal subunit // not recorded /// 0005763 // mitochondrial small ribosomal subunit // non-traceable author statement /// 0005840 // ribosome // inferred from electronic annotat…	0003735 // structural constituent of ribosome // not recorded /// 0005515 // protein binding // inferred from physical interaction /// 0044822 // poly(A) RNA binding // inferred from direct assay
3276	Q99873	PRMT1	protein arginine methyltransferase 1	-5.9816	-2.86784	-2.43165	-1.90014	-5.00947	-3.11375	-3.11375	206445_s_at	g4504496	PRMT1	chr19q13.3	0001701 // in utero embryonic development // inferred from electronic annotation /// 0006325 // chromatin organization // traceable author statement /// 0006355 // regulation of transcription, DNA-templated // not recorded /// 0006479 // protein methylation // traceable author statement /// 0007166 // cell surface receptor signaling pathway // traceable author statement /// 0016571 // histone met…	0005634 // nucleus // inferred from direct assay /// 0005654 // nucleoplasm // traceable author statement /// 0005737 // cytoplasm // traceable author statement /// 0005829 // cytosol // not recorded	0005515 // protein binding // inferred from physical interaction /// 0008168 // methyltransferase activity // traceable author statement /// 0008170 // N-methyltransferase activity // inferred from direct assay /// 0008170 // N-methyltransferase activity // inferred from mutant phenotype /// 0008276 // protein methyltransferase activity // inferred from direct assay /// 0008469 // histone-arginin…
4830	P15531	NME1	NME/NM23 nucleoside diphosphate kinase 1	-5.97333	-1.42893	-1.72076	-2.68412	-2.41172	-4.5444	-2.2722	201577_at	g4557796	NME1	chr17q21.3	0002762 // negative regulation of myeloid leukocyte differentiation // inferred from electronic annotation /// 0006163 // purine nucleotide metabolic process // not recorded /// 0006165 // nucleoside diphosphate phosphorylation // inferred from electronic annotation /// 0006183 // GTP biosynthetic process // inferred from electronic annotation /// 0006220 // pyrimidine nucleotide metabolic proces…	0001726 // ruffle // inferred from direct assay /// 0001726 // ruffle // inferred from electronic annotation /// 0005622 // intracellular // not recorded /// 0005634 // nucleus // inferred from direct assay /// 0005634 // nucleus // traceable author statement /// 0005737 // cytoplasm // inferred from direct assay /// 0005737 // cytoplasm // traceable author statement /// 0005739 // mitochondrion …	0000166 // nucleotide binding // inferred from electronic annotation /// 0000287 // magnesium ion binding // inferred from direct assay /// 0000977 // RNA polymerase II regulatory region sequence-specific DNA binding // inferred from electronic annotation /// 0003677 // DNA binding // inferred from electronic annotation /// 0003697 // single-stranded DNA binding // inferred from electronic annota…
84930	Q96GX5	MASTL	microtubule associated serine/threonine kinase-like	-5.96868	-5.96868		0				228468_at	Hs.14014.0	MASTL	chr10p12.1	0000086 // G2/M transition of mitotic cell cycle // inferred from mutant phenotype /// 0000278 // mitotic cell cycle // traceable author statement /// 0006468 // protein phosphorylation // inferred from electronic annotation /// 0006974 // cellular response to DNA damage stimulus // inferred from sequence or structural similarity /// 0007049 // cell cycle // inferred from electronic annotation //…	0005634 // nucleus // inferred from direct assay /// 0005654 // nucleoplasm // inferred from direct assay /// 0005654 // nucleoplasm // traceable author statement /// 0005737 // cytoplasm // inferred from electronic annotation /// 0005813 // centrosome // inferred from direct assay /// 0005815 // microtubule organizing center // inferred from electronic annotation /// 0005856 // cytoskeleton // i…	0000166 // nucleotide binding // inferred from electronic annotation /// 0004672 // protein kinase activity // inferred from electronic annotation /// 0004674 // protein serine/threonine kinase activity // inferred from direct assay /// 0005524 // ATP binding // inferred from electronic annotation /// 0016301 // kinase activity // inferred from direct assay /// 0016740 // transferase activity // …
389136	A8MV65	VGLL3	vestigial-like family member 3	-5.96287	-5.96287						227399_at	Hs.30343.0	VGLL3	chr3p12.1	0006351 // transcription, DNA-templated // inferred from electronic annotation /// 0006355 // regulation of transcription, DNA-templated // inferred from electronic annotation	0005634 // nucleus // inferred from electronic annotation /// 0016020 // membrane // inferred from electronic annotation /// 0016021 // integral component of membrane // inferred from electronic annotation	0008022 // protein C-terminus binding // inferred from electronic annotation
134265	Q8TED9	AFAP1L1	actin filament associated protein 1-like 1	-5.95583	-5.95583						226955_at	Hs.64313.0	AFAP1L1	chr5q32	---	0002102 // podosome // inferred from electronic annotation /// 0005634 // nucleus // inferred from direct assay /// 0005737 // cytoplasm // inferred from direct assay /// 0005886 // plasma membrane // inferred from direct assay /// 0030054 // cell junction // inferred from electronic annotation /// 0042995 // cell projection // inferred from electronic annotation /// 0071437 // invadopodium // in…	0005515 // protein binding // inferred from physical interaction
2766	P36959	GMPR	guanosine monophosphate reductase	-5.94578	-5.94578			0			204187_at	g11321610	GMPR	chr6p23	0006144 // purine nucleobase metabolic process // traceable author statement /// 0009117 // nucleotide metabolic process // inferred from electronic annotation /// 0009409 // response to cold // traceable author statement /// 0043101 // purine-containing compound salvage // traceable author statement /// 0044281 // small molecule metabolic process // traceable author statement /// 0055086 // nucl…	0005829 // cytosol // traceable author statement /// 1902560 // GMP reductase complex // inferred from electronic annotation	0003824 // catalytic activity // inferred from electronic annotation /// 0003920 // GMP reductase activity // inferred from electronic annotation /// 0016491 // oxidoreductase activity // inferred from electronic annotation /// 0046872 // metal ion binding // inferred from electronic annotation
9833	Q14680	MELK	maternal embryonic leucine zipper kinase	-5.9448	-5.9448						204825_at	g7661973	MELK	chr9p13.2	0000086 // G2/M transition of mitotic cell cycle // traceable author statement /// 0006468 // protein phosphorylation // inferred from electronic annotation /// 0006915 // apoptotic process // inferred from direct assay /// 0007049 // cell cycle // inferred from electronic annotation /// 0008283 // cell proliferation // inferred from direct assay /// 0008631 // intrinsic apoptotic signaling pathw…	0005737 // cytoplasm // not recorded /// 0005886 // plasma membrane // inferred from direct assay /// 0005938 // cell cortex // inferred from direct assay /// 0016020 // membrane // inferred from direct assay	0000166 // nucleotide binding // inferred from electronic annotation /// 0004672 // protein kinase activity // inferred from electronic annotation /// 0004674 // protein serine/threonine kinase activity // inferred from direct assay /// 0004715 // non-membrane spanning protein tyrosine kinase activity // inferred from direct assay /// 0005509 // calcium ion binding // inferred from direct assay /…
4869	P06748	NPM1	nucleophosmin (nucleolar phosphoprotein B23, numatrin)	-5.94019	-1.41351	-4.2122	-4.90317	-4.46467	-4.52668	-3.01621	221923_s_at	Hs.9614.1	NPM1	chr5q35.1	0006281 // DNA repair // inferred from direct assay /// 0006334 // nucleosome assembly // inferred from direct assay /// 0006334 // nucleosome assembly // traceable author statement /// 0006886 // intracellular protein transport // traceable author statement /// 0006913 // nucleocytoplasmic transport // inferred from direct assay /// 0006913 // nucleocytoplasmic transport // traceable author stat…	0005634 // nucleus // inferred from direct assay /// 0005634 // nucleus // inferred from sequence or structural similarity /// 0005654 // nucleoplasm // inferred from direct assay /// 0005654 // nucleoplasm // traceable author statement /// 0005730 // nucleolus // inferred from direct assay /// 0005737 // cytoplasm // inferred from direct assay /// 0005737 // cytoplasm // inferred from sequence o…	0003676 // nucleic acid binding // inferred from electronic annotation /// 0003713 // transcription coactivator activity // inferred from direct assay /// 0003723 // RNA binding // inferred from direct assay /// 0004860 // protein kinase inhibitor activity // inferred from direct assay /// 0005515 // protein binding // inferred from physical interaction /// 0019901 // protein kinase binding // in…
204	P54819	AK2	adenylate kinase 2	-5.93438	-1.80633	-0.651098	-5.28851	-6.44454	-4.12805	-4.12805	212175_s_at	Hs.171811.2	AK2	chr1p34	0006139 // nucleobase-containing compound metabolic process // inferred from electronic annotation /// 0006172 // ADP biosynthetic process // inferred from electronic annotation /// 0015949 // nucleobase-containing small molecule interconversion // traceable author statement /// 0016310 // phosphorylation // inferred from electronic annotation /// 0044281 // small molecule metabolic process // tr…	0005739 // mitochondrion // inferred from electronic annotation /// 0005743 // mitochondrial inner membrane // inferred from electronic annotation /// 0005758 // mitochondrial intermembrane space // traceable author statement /// 0036126 // sperm flagellum // inferred from electronic annotation /// 0070062 // extracellular exosome // inferred from direct assay /// 0097226 // sperm mitochondrial s…	0000166 // nucleotide binding // inferred from electronic annotation /// 0004017 // adenylate kinase activity // inferred from electronic annotation /// 0005524 // ATP binding // inferred from electronic annotation /// 0016301 // kinase activity // inferred from electronic annotation /// 0016740 // transferase activity // inferred from electronic annotation /// 0016776 // phosphotransferase activ…
57348	Q9H313	TTYH1	tweety family member 1	-5.93291	-3.42596	-2.97645	-2.97645	-1.56795	-2.50695	-2.50695	219415_at	g10257436	TTYH1	chr19q13.4	0006810 // transport // inferred from electronic annotation /// 0006811 // ion transport // inferred from electronic annotation /// 0006821 // chloride transport // inferred from direct assay /// 0006826 // iron ion transport // non-traceable author statement /// 0007067 // mitotic nuclear division // inferred from electronic annotation /// 0007155 // cell adhesion // inferred from electronic ann…	0005886 // plasma membrane // traceable author statement /// 0016020 // membrane // inferred from electronic annotation /// 0016021 // integral component of membrane // traceable author statement /// 0030868 // smooth endoplasmic reticulum membrane // inferred from electronic annotation /// 0031527 // filopodium membrane // inferred from electronic annotation /// 0032433 // filopodium tip // infe…	0005254 // chloride channel activity // inferred from electronic annotation /// 0005381 // iron ion transmembrane transporter activity // non-traceable author statement /// 0005509 // calcium ion binding // inferred from electronic annotation /// 0072320 // volume-sensitive chloride channel activity // inferred from direct assay
10040	O75674	TOM1L1	target of myb1 like 1 membrane trafficking protein	-5.92721	-2.05605	-11.6666	0.0531507		-3.87115	-5.80673	240261_at	Hs.179246.0	TOM1L1	chr17q23.2	0006810 // transport // inferred from electronic annotation /// 0006886 // intracellular protein transport // inferred from electronic annotation /// 0007165 // signal transduction // inferred from direct assay /// 0015031 // protein transport // inferred from electronic annotation /// 0031954 // positive regulation of protein autophosphorylation // inferred from direct assay /// 0032147 // activ…	0005622 // intracellular // inferred from electronic annotation /// 0005737 // cytoplasm // inferred from direct assay /// 0005764 // lysosome // traceable author statement /// 0005768 // endosome // inferred from direct assay /// 0005794 // Golgi apparatus // inferred from electronic annotation /// 0005795 // Golgi stack // inferred from electronic annotation /// 0005829 // cytosol // inferred f…	0005515 // protein binding // inferred from physical interaction /// 0017124 // SH3 domain binding // inferred from electronic annotation /// 0019901 // protein kinase binding // inferred from physical interaction /// 0030276 // clathrin binding // inferred from direct assay /// 0030295 // protein kinase activator activity // inferred from electronic annotation /// 0043130 // ubiquitin binding //…
11340	Q96B26	EXOSC8	exosome component 8	-5.92223	-3.37985		-2.87015	-4.757	-2.54238	-3.81357	215136_s_at	Hs.274170.1	EXOSC8	chr13q13.1	0000288 // nuclear-transcribed mRNA catabolic process, deadenylation-dependent decay // traceable author statement /// 0000467 // exonucleolytic trimming to generate mature 3'-end of 5.8S rRNA from tricistronic rRNA transcript (SSU-rRNA, 5.8S rRNA, LSU-rRNA) // not recorded /// 0006364 // rRNA processing // inferred from electronic annotation /// 0010467 // gene expression // traceable author sta…	0000176 // nuclear exosome (RNase complex) // not recorded /// 0000177 // cytoplasmic exosome (RNase complex) // not recorded /// 0000178 // exosome (RNase complex) // inferred from direct assay /// 0005634 // nucleus // inferred from direct assay /// 0005730 // nucleolus // inferred from electronic annotation /// 0005737 // cytoplasm // inferred from direct assay /// 0005829 // cytosol // tracea…	0003723 // RNA binding // inferred from electronic annotation /// 0004532 // exoribonuclease activity // inferred from direct assay /// 0005515 // protein binding // inferred from physical interaction /// 0017091 // AU-rich element binding // inferred from direct assay /// 0044822 // poly(A) RNA binding // not recorded
4147	O00339	MATN2	matrilin 2	-5.91007	-5.91007		0				237196_at	Hs.156400.0	MATN2	chr8q22	0001764 // neuron migration // inferred from electronic annotation /// 0007411 // axon guidance // inferred from electronic annotation /// 0008347 // glial cell migration // inferred from electronic annotation /// 0031104 // dendrite regeneration // inferred from electronic annotation /// 0031175 // neuron projection development // inferred from electronic annotation /// 0048678 // response to ax…	0005576 // extracellular region // inferred from electronic annotation /// 0005578 // proteinaceous extracellular matrix // non-traceable author statement /// 0005604 // basement membrane // inferred from electronic annotation /// 0031012 // extracellular matrix // inferred from direct assay /// 0031012 // extracellular matrix // inferred from sequence or structural similarity	0005509 // calcium ion binding // inferred from electronic annotation /// 0005515 // protein binding // inferred from physical interaction
10592	O95347	SMC2	structural maintenance of chromosomes 2	-5.90895	-2.86164		-4.14577	-4.99618	-3.04732	-4.57097	213253_at	Hs.119023.2	SMC2	chr9q31.1	0000278 // mitotic cell cycle // traceable author statement /// 0007049 // cell cycle // inferred from electronic annotation /// 0007067 // mitotic nuclear division // inferred from electronic annotation /// 0007076 // mitotic chromosome condensation // inferred from direct assay /// 0010032 // meiotic chromosome condensation // inferred from electronic annotation /// 0030261 // chromosome conden…	0000228 // nuclear chromosome // inferred from direct assay /// 0000793 // condensed chromosome // inferred from direct assay /// 0000796 // condensin complex // inferred from direct assay /// 0005634 // nucleus // inferred from direct assay /// 0005654 // nucleoplasm // traceable author statement /// 0005694 // chromosome // inferred from electronic annotation /// 0005730 // nucleolus // inferre…	0000166 // nucleotide binding // inferred from electronic annotation /// 0005515 // protein binding // inferred from physical interaction /// 0005524 // ATP binding // inferred from electronic annotation /// 0046982 // protein heterodimerization activity // inferred from physical interaction
6611	P52788	SMS	spermine synthase	-5.89309	-3.84679	0.0930134	-1.96658	-4.26536	-2.04631	-2.04631	202043_s_at	g4759151	SMS	chrXp22.1	0006555 // methionine metabolic process // traceable author statement /// 0006595 // polyamine metabolic process // traceable author statement /// 0006596 // polyamine biosynthetic process // inferred from electronic annotation /// 0006597 // spermine biosynthetic process // not recorded /// 0006597 // spermine biosynthetic process // inferred from electronic annotation /// 0034641 // cellular ni…	0005829 // cytosol // traceable author statement /// 0070062 // extracellular exosome // inferred from direct assay	0016740 // transferase activity // inferred from electronic annotation /// 0016768 // spermine synthase activity // not recorded
8664	O15371	EIF3D	eukaryotic translation initiation factor 3, subunit D	-5.89142	-1.5109	-7.86633	-1.12946	-4.14577	-4.38052	-4.38052	200005_at	g4503522	EIF3D	chr22q13.1	0001731 // formation of translation preinitiation complex // inferred from electronic annotation /// 0001732 // formation of cytoplasmic translation initiation complex // inferred from electronic annotation /// 0006412 // translation // traceable author statement /// 0006413 // translational initiation // inferred by curator /// 0006413 // translational initiation // inferred from direct assay //…	0005737 // cytoplasm // inferred from electronic annotation /// 0005829 // cytosol // traceable author statement /// 0005852 // eukaryotic translation initiation factor 3 complex // inferred from direct assay /// 0016020 // membrane // inferred from direct assay /// 0016282 // eukaryotic 43S preinitiation complex // inferred from electronic annotation /// 0033290 // eukaryotic 48S preinitiation c…	0003743 // translation initiation factor activity // inferred by curator /// 0003743 // translation initiation factor activity // inferred from direct assay /// 0005515 // protein binding // inferred from physical interaction /// 0044822 // poly(A) RNA binding // inferred from direct assay
2023	P06733	ENO1	enolase 1, (alpha)	-5.88775	-1.93244	-3.37508	-5.64728	-2.84357	-3.95531	-3.95531	240258_at	Hs.197825.0	ENO1	chr1p36.2	0000122 // negative regulation of transcription from RNA polymerase II promoter // traceable author statement /// 0005975 // carbohydrate metabolic process // traceable author statement /// 0006006 // glucose metabolic process // traceable author statement /// 0006094 // gluconeogenesis // traceable author statement /// 0006096 // glycolytic process // inferred from electronic annotation /// 0006…	0000015 // phosphopyruvate hydratase complex // inferred from electronic annotation /// 0005615 // extracellular space // inferred from direct assay /// 0005634 // nucleus // inferred by curator /// 0005634 // nucleus // inferred from direct assay /// 0005737 // cytoplasm // inferred from direct assay /// 0005829 // cytosol // traceable author statement /// 0005886 // plasma membrane // inferred …	0000287 // magnesium ion binding // inferred from electronic annotation /// 0003677 // DNA binding // inferred from electronic annotation /// 0003700 // transcription factor activity, sequence-specific DNA binding // traceable author statement /// 0003714 // transcription corepressor activity // traceable author statement /// 0004634 // phosphopyruvate hydratase activity // inferred from electron…
81620	Q9H211	CDT1	chromatin licensing and DNA replication factor 1	-5.87597	-5.87597						228868_x_at	Hs.122908.1	CDT1	chr16q24.3	0000076 // DNA replication checkpoint // inferred from direct assay /// 0000082 // G1/S transition of mitotic cell cycle // traceable author statement /// 0000083 // regulation of transcription involved in G1/S transition of mitotic cell cycle // traceable author statement /// 0000278 // mitotic cell cycle // traceable author statement /// 0006260 // DNA replication // inferred from electronic an…	0005634 // nucleus // inferred from direct assay /// 0005654 // nucleoplasm // traceable author statement /// 0005829 // cytosol // traceable author statement	0003677 // DNA binding // inferred from sequence or structural similarity /// 0005515 // protein binding // inferred from physical interaction
79733	A0AVK6	E2F8	E2F transcription factor 8	-5.87285	-5.87285						219990_at	g13375949	E2F8	chr11p15.1	0000122 // negative regulation of transcription from RNA polymerase II promoter // inferred from direct assay /// 0000122 // negative regulation of transcription from RNA polymerase II promoter // inferred from sequence or structural similarity /// 0001890 // placenta development // inferred from sequence or structural similarity /// 0002040 // sprouting angiogenesis // inferred from mutant pheno…	0005634 // nucleus // inferred from electronic annotation /// 0005667 // transcription factor complex // inferred from electronic annotation	0000978 // RNA polymerase II core promoter proximal region sequence-specific DNA binding // inferred from direct assay /// 0001047 // core promoter binding // inferred from direct assay /// 0001078 // transcriptional repressor activity, RNA polymerase II core promoter proximal region sequence-specific binding // inferred from direct assay /// 0003677 // DNA binding // inferred from electronic ann…
9232	O95997	PTTG1	pituitary tumor-transforming 1	-5.86654	-5.86654						203554_x_at	g11038651	PTTG1	chr5q35.1	0000278 // mitotic cell cycle // traceable author statement /// 0006281 // DNA repair // inferred from electronic annotation /// 0006355 // regulation of transcription, DNA-templated // traceable author statement /// 0006366 // transcription from RNA polymerase II promoter // traceable author statement /// 0006974 // cellular response to DNA damage stimulus // inferred from electronic annotation …	0005634 // nucleus // inferred from electronic annotation /// 0005737 // cytoplasm // traceable author statement /// 0005829 // cytosol // traceable author statement	0003700 // transcription factor activity, sequence-specific DNA binding // traceable author statement /// 0004869 // cysteine-type endopeptidase inhibitor activity // non-traceable author statement /// 0005515 // protein binding // inferred from physical interaction /// 0017124 // SH3 domain binding // inferred from electronic annotation /// 0030414 // peptidase inhibitor activity // not recorded
10046	Q13495	MAMLD1	mastermind-like domain containing 1	-5.86591	-5.86591						205088_at	g4885170	MAMLD1	chrXq28	0006351 // transcription, DNA-templated // inferred from electronic annotation /// 0006355 // regulation of transcription, DNA-templated // inferred from electronic annotation /// 0006357 // regulation of transcription from RNA polymerase II promoter // inferred from electronic annotation /// 0008584 // male gonad development // inferred from expression pattern	0005634 // nucleus // inferred from electronic annotation	---
1826	O60469	DSCAM	Down syndrome cell adhesion molecule	-5.85505	-5.85505						240218_at	Hs.160418.0	DSCAM	chr21q22.2	0007155 // cell adhesion // traceable author statement /// 0007156 // homophilic cell adhesion via plasma membrane adhesion molecules // inferred from sequence or structural similarity /// 0007162 // negative regulation of cell adhesion // inferred from sequence or structural similarity /// 0007399 // nervous system development // traceable author statement /// 0007416 // synapse assembly // infe…	0005576 // extracellular region // inferred from electronic annotation /// 0005886 // plasma membrane // inferred from sequence or structural similarity /// 0005886 // plasma membrane // traceable author statement /// 0005887 // integral component of plasma membrane // traceable author statement /// 0016020 // membrane // traceable author statement /// 0016021 // integral component of membrane //…	0005515 // protein binding // inferred from physical interaction
7284	P49411	TUFM	Tu translation elongation factor, mitochondrial	-5.85259	-0.967141	-5.07591	-4.35837	-5.22207	-4.88545	-4.88545	238190_at	Hs.171379.0	TUFM	chr16p11.2	0006412 // translation // inferred from electronic annotation /// 0006414 // translational elongation // inferred from direct assay /// 0006996 // organelle organization // traceable author statement /// 0032543 // mitochondrial translation // traceable author statement /// 0070125 // mitochondrial translational elongation // not recorded /// 0070125 // mitochondrial translational elongation // t…	0005622 // intracellular // inferred from electronic annotation /// 0005739 // mitochondrion // inferred from direct assay /// 0016020 // membrane // inferred from direct assay /// 0042645 // mitochondrial nucleoid // inferred from direct assay /// 0070062 // extracellular exosome // inferred from direct assay	0000166 // nucleotide binding // inferred from electronic annotation /// 0003746 // translation elongation factor activity // inferred from direct assay /// 0003924 // GTPase activity // not recorded /// 0005515 // protein binding // inferred from physical interaction /// 0005525 // GTP binding // inferred from electronic annotation /// 0044822 // poly(A) RNA binding // inferred from direct assay
1725	P49366	DHPS	deoxyhypusine synthase	-5.85226	-2.83595		-0.531508	-8.51742	-3.01631	-4.52447	211558_s_at	g1373016	DHPS	chr19p13.2	0006412 // translation // traceable author statement /// 0008284 // positive regulation of cell proliferation // traceable author statement /// 0008612 // peptidyl-lysine modification to peptidyl-hypusine // traceable author statement /// 0042102 // positive regulation of T cell proliferation // inferred from electronic annotation /// 0042593 // glucose homeostasis // inferred from electronic ann…	0005829 // cytosol // traceable author statement	0005515 // protein binding // inferred from physical interaction /// 0016740 // transferase activity // inferred from electronic annotation /// 0034038 // deoxyhypusine synthase activity // traceable author statement
389337	A1IGU5	ARHGEF37	Rho guanine nucleotide exchange factor 37	-5.8507	-5.8507						241380_at	Hs.132925.0	ARHGEF37	chr5q32	0035023 // regulation of Rho protein signal transduction // inferred from electronic annotation /// 0043547 // positive regulation of GTPase activity // inferred from electronic annotation	0005737 // cytoplasm // inferred from electronic annotation	0005085 // guanyl-nucleotide exchange factor activity // inferred from electronic annotation /// 0005089 // Rho guanyl-nucleotide exchange factor activity // inferred from electronic annotation /// 0005515 // protein binding // inferred from electronic annotation
641700	Q19T08	ECSCR	endothelial cell surface expressed chemotaxis and apoptosis regulator	-5.84444	-5.84444						228339_at	Hs.30089.0	ECSCR	chr5q31.2	0001525 // angiogenesis // inferred from electronic annotation /// 0006915 // apoptotic process // inferred from electronic annotation /// 0006935 // chemotaxis // inferred from electronic annotation /// 0007275 // multicellular organismal development // inferred from electronic annotation /// 0016525 // negative regulation of angiogenesis // inferred from mutant phenotype /// 0030154 // cell dif…	0005737 // cytoplasm // inferred from electronic annotation /// 0005829 // cytosol // inferred from direct assay /// 0005886 // plasma membrane // inferred from direct assay /// 0016020 // membrane // inferred from electronic annotation /// 0016021 // integral component of membrane // inferred from electronic annotation	---
1033	Q16667	CDKN3	cyclin-dependent kinase inhibitor 3	-5.83719	-5.83719						209714_s_at	g12734643	CDKN3	chr14q22	0000079 // regulation of cyclin-dependent protein serine/threonine kinase activity // traceable author statement /// 0000082 // G1/S transition of mitotic cell cycle // traceable author statement /// 0006470 // protein dephosphorylation // inferred from direct assay /// 0006470 // protein dephosphorylation // traceable author statement /// 0007049 // cell cycle // inferred from electronic annotat…	0005634 // nucleus // not recorded /// 0005737 // cytoplasm // inferred from direct assay /// 0048471 // perinuclear region of cytoplasm // inferred from direct assay	0004721 // phosphoprotein phosphatase activity // inferred from electronic annotation /// 0004722 // protein serine/threonine phosphatase activity // inferred from direct assay /// 0004725 // protein tyrosine phosphatase activity // inferred from direct assay /// 0005515 // protein binding // inferred from physical interaction /// 0008138 // protein tyrosine/serine/threonine phosphatase activity …
6389	P31040	SDHA	succinate dehydrogenase complex subunit A, flavoprotein (Fp)	-5.83033	-0.949313	-4.50453	-4.90317	-5.23536	-4.88102	-4.88102	201093_x_at	g4759079	SDHA	chr5p15	0006099 // tricarboxylic acid cycle // inferred from electronic annotation /// 0006099 // tricarboxylic acid cycle // traceable author statement /// 0006105 // succinate metabolic process // inferred from direct assay /// 0007399 // nervous system development // inferred from mutant phenotype /// 0022900 // electron transport chain // inferred from electronic annotation /// 0022904 // respiratory…	0005739 // mitochondrion // inferred from direct assay /// 0005743 // mitochondrial inner membrane // inferred from sequence or structural similarity /// 0005743 // mitochondrial inner membrane // traceable author statement /// 0005749 // mitochondrial respiratory chain complex II, succinate dehydrogenase complex (ubiquinone) // inferred from sequence or structural similarity /// 0005749 // mitoc…	0000104 // succinate dehydrogenase activity // inferred from mutant phenotype /// 0005515 // protein binding // inferred from physical interaction /// 0008177 // succinate dehydrogenase (ubiquinone) activity // inferred from electronic annotation /// 0016491 // oxidoreductase activity // inferred from electronic annotation /// 0016627 // oxidoreductase activity, acting on the CH-CH group of donor…
1104	P18754	RCC1	regulator of chromosome condensation 1	-5.82725	-4.25487	-2.96316	0.0930131	-1.84699	-1.57238	-1.57238	215747_s_at	Hs.84746.2	RCC1	chr1p36.1	0000082 // G1/S transition of mitotic cell cycle // inferred from mutant phenotype /// 0007049 // cell cycle // inferred from electronic annotation /// 0007052 // mitotic spindle organization // inferred from direct assay /// 0007059 // chromosome segregation // inferred from mutant phenotype /// 0007067 // mitotic nuclear division // inferred from electronic annotation /// 0007088 // regulation …	0000790 // nuclear chromatin // inferred from direct assay /// 0000794 // condensed nuclear chromosome // inferred from direct assay /// 0005634 // nucleus // inferred from direct assay /// 0005654 // nucleoplasm // inferred from direct assay /// 0005654 // nucleoplasm // traceable author statement /// 0005737 // cytoplasm // inferred from direct assay /// 0031965 // nuclear membrane // inferred …	0003677 // DNA binding // inferred from electronic annotation /// 0003682 // chromatin binding // inferred from direct assay /// 0005085 // guanyl-nucleotide exchange factor activity // inferred from electronic annotation /// 0005087 // Ran guanyl-nucleotide exchange factor activity // inferred from direct assay /// 0005515 // protein binding // inferred from physical interaction /// 0031492 // n…
55388	Q7L590	MCM10	minichromosome maintenance 10 replication initiation factor	-5.8229	-5.8229						223570_at	g12053186	MCM10	chr10p13	0000082 // G1/S transition of mitotic cell cycle // traceable author statement /// 0000278 // mitotic cell cycle // traceable author statement /// 0006260 // DNA replication // traceable author statement /// 0006270 // DNA replication initiation // not recorded /// 0006974 // cellular response to DNA damage stimulus // inferred from mutant phenotype /// 0008283 // cell proliferation // inferred f…	0005634 // nucleus // inferred from direct assay /// 0005654 // nucleoplasm // traceable author statement /// 0005730 // nucleolus // inferred from direct assay /// 0005737 // cytoplasm // inferred from direct assay /// 0031298 // replication fork protection complex // not recorded	0003677 // DNA binding // inferred from electronic annotation /// 0003688 // DNA replication origin binding // not recorded /// 0003690 // double-stranded DNA binding // not recorded /// 0003697 // single-stranded DNA binding // not recorded /// 0005515 // protein binding // inferred from physical interaction /// 0042802 // identical protein binding // inferred from physical interaction /// 00468…
5720	Q06323	PSME1	proteasome activator subunit 1	-5.82187	-3.59397	-1.36863	-2.61768	-2.69741	-2.22791	-2.22791	200814_at	g5453989	PSME1	chr14q11.2	0000082 // G1/S transition of mitotic cell cycle // traceable author statement /// 0000165 // MAPK cascade // traceable author statement /// 0000186 // activation of MAPKK activity // traceable author statement /// 0000209 // protein polyubiquitination // traceable author statement /// 0000278 // mitotic cell cycle // traceable author statement /// 0002223 // stimulatory C-type lectin receptor si…	0000502 // proteasome complex // traceable author statement /// 0005654 // nucleoplasm // traceable author statement /// 0005737 // cytoplasm // traceable author statement /// 0005829 // cytosol // traceable author statement /// 0008537 // proteasome activator complex // inferred from electronic annotation /// 0070062 // extracellular exosome // inferred from direct assay	0005515 // protein binding // inferred from electronic annotation /// 0061133 // endopeptidase activator activity // not recorded
6284	Q99584	S100A13	S100 calcium binding protein A13	-5.81898	-5.01729	-0.571372	-0.172741	-1.66096	-0.801692	-0.801692	213481_at	Hs.323817.2	S100A13	chr1q21	0006810 // transport // inferred from electronic annotation /// 0008284 // positive regulation of cell proliferation // inferred from electronic annotation /// 0008360 // regulation of cell shape // inferred from electronic annotation /// 0015031 // protein transport // inferred from electronic annotation /// 0043123 // positive regulation of I-kappaB kinase/NF-kappaB signaling // inferred from d…	0005576 // extracellular region // inferred from electronic annotation /// 0005615 // extracellular space // inferred from direct assay /// 0005634 // nucleus // inferred from direct assay /// 0005737 // cytoplasm // inferred from direct assay /// 0005829 // cytosol // inferred from direct assay /// 0042629 // mast cell granule // non-traceable author statement /// 0048471 // perinuclear region o…	0005507 // copper ion binding // inferred from direct assay /// 0005509 // calcium ion binding // inferred from direct assay /// 0005515 // protein binding // inferred from physical interaction /// 0008270 // zinc ion binding // inferred from direct assay /// 0008289 // lipid binding // inferred from electronic annotation /// 0017134 // fibroblast growth factor binding // inferred from physical i…
24137	O95239	KIF4A	kinesin family member 4A	-5.81611	-5.81611		0				218355_at	g7305204	KIF4A	chrXq13.1	0000281 // mitotic cytokinesis // inferred from mutant phenotype /// 0006996 // organelle organization // traceable author statement /// 0007018 // microtubule-based movement // traceable author statement /// 0007411 // axon guidance // traceable author statement /// 0007596 // blood coagulation // traceable author statement /// 0008089 // anterograde axon cargo transport // traceable author stat…	0005634 // nucleus // inferred from electronic annotation /// 0005654 // nucleoplasm // inferred from direct assay /// 0005694 // chromosome // inferred from electronic annotation /// 0005737 // cytoplasm // traceable author statement /// 0005819 // spindle // inferred from electronic annotation /// 0005829 // cytosol // traceable author statement /// 0005856 // cytoskeleton // inferred from elec…	0000166 // nucleotide binding // inferred from electronic annotation /// 0003677 // DNA binding // inferred from electronic annotation /// 0003777 // microtubule motor activity // inferred from electronic annotation /// 0005515 // protein binding // inferred from physical interaction /// 0005524 // ATP binding // inferred from electronic annotation /// 0008017 // microtubule binding // inferred f…
58489	Q6PCB6	ABHD17C	abhydrolase domain containing 17C	-5.81188	-3.76557		0	-6.13892	-2.04631	-6.13892	225436_at	Hs.26765.0	ABHD17C	chr15q25.1	0008152 // metabolic process // inferred from electronic annotation	---	0016787 // hydrolase activity // inferred from electronic annotation
6418	Q01105	SET	SET nuclear proto-oncogene	-5.80139	-1.21712	-4.99618	-3.86672	-4.88988	-4.58426	-4.58426	40189_at	4919981	SET	chr9q34	0000278 // mitotic cell cycle // traceable author statement /// 0006260 // DNA replication // traceable author statement /// 0006334 // nucleosome assembly // inferred from electronic annotation /// 0006337 // nucleosome disassembly // traceable author statement /// 0006913 // nucleocytoplasmic transport // non-traceable author statement /// 0010467 // gene expression // traceable author statemen…	0005634 // nucleus // inferred from direct assay /// 0005654 // nucleoplasm // inferred from direct assay /// 0005654 // nucleoplasm // traceable author statement /// 0005737 // cytoplasm // inferred from direct assay /// 0005783 // endoplasmic reticulum // inferred from direct assay /// 0005829 // cytosol // inferred from electronic annotation /// 0043234 // protein complex // inferred from dire…	0003677 // DNA binding // inferred from electronic annotation /// 0004864 // protein phosphatase inhibitor activity // traceable author statement /// 0005515 // protein binding // inferred from physical interaction /// 0008601 // protein phosphatase type 2A regulator activity // traceable author statement /// 0042393 // histone binding // traceable author statement
995	P30307	CDC25C	cell division cycle 25C	-5.77393	-5.77393						217010_s_at	Hs.656.2	CDC25C	chr5q31	0000079 // regulation of cyclin-dependent protein serine/threonine kinase activity // traceable author statement /// 0000086 // G2/M transition of mitotic cell cycle // inferred from genetic interaction /// 0000086 // G2/M transition of mitotic cell cycle // traceable author statement /// 0000278 // mitotic cell cycle // traceable author statement /// 0006260 // DNA replication // traceable autho…	0005622 // intracellular // inferred from electronic annotation /// 0005634 // nucleus // inferred from direct assay /// 0005654 // nucleoplasm // traceable author statement /// 0005737 // cytoplasm // inferred from electronic annotation /// 0005829 // cytosol // traceable author statement /// 0048471 // perinuclear region of cytoplasm // inferred from electronic annotation	0004721 // phosphoprotein phosphatase activity // inferred from electronic annotation /// 0004725 // protein tyrosine phosphatase activity // non-traceable author statement /// 0005515 // protein binding // inferred from physical interaction /// 0016787 // hydrolase activity // inferred from electronic annotation /// 0019901 // protein kinase binding // inferred from physical interaction /// 0050…
29028	Q6PL18	ATAD2	ATPase family, AAA domain containing 2	-5.76363	-5.24983		0.186028	-1.7274	-0.513791	-0.770687	235266_at	Hs.222088.0	ATAD2	chr8q24.13	0006351 // transcription, DNA-templated // inferred from electronic annotation /// 0006355 // regulation of transcription, DNA-templated // inferred from electronic annotation /// 0008152 // metabolic process // inferred from electronic annotation /// 0016568 // chromatin modification // inferred from electronic annotation /// 0031936 // negative regulation of chromatin silencing // not recorded …	0005634 // nucleus // not recorded /// 0005654 // nucleoplasm // inferred from direct assay /// 0070062 // extracellular exosome // inferred from direct assay	0000166 // nucleotide binding // inferred from electronic annotation /// 0003682 // chromatin binding // not recorded /// 0005515 // protein binding // inferred from electronic annotation /// 0005524 // ATP binding // inferred from electronic annotation /// 0016787 // hydrolase activity // inferred from electronic annotation /// 0016887 // ATPase activity // inferred from direct assay /// 0042393…
116028	Q96E14	RMI2	RecQ mediated genome instability 2	-5.75883	-5.75883						226456_at	Hs.77448.2	RMI2	chr16p13.13	0000724 // double-strand break repair via homologous recombination // traceable author statement /// 0006260 // DNA replication // inferred from electronic annotation /// 0006281 // DNA repair // traceable author statement /// 0006302 // double-strand break repair // traceable author statement /// 0045003 // double-strand break repair via synthesis-dependent strand annealing // traceable author s…	0005634 // nucleus // inferred from direct assay /// 0005654 // nucleoplasm // traceable author statement /// 0005737 // cytoplasm // inferred from direct assay	0003677 // DNA binding // inferred from electronic annotation
27440	Q9BXW7	CECR5	cat eye syndrome chromosome region, candidate 5	-5.75018	-0.771716	-6.65714	-2.69741	-5.58084	-4.97846	-4.97846	218592_s_at	g8923424	CECR5	---	0046474 // glycerophospholipid biosynthetic process // not recorded	0005739 // mitochondrion // not recorded	---
7272	P33981	TTK	TTK protein kinase	-5.72484	-5.72484						204822_at	g4507718	TTK	chr6q14.1	0006468 // protein phosphorylation // inferred from electronic annotation /// 0007051 // spindle organization // traceable author statement /// 0007052 // mitotic spindle organization // traceable author statement /// 0007093 // mitotic cell cycle checkpoint // inferred from electronic annotation /// 0007094 // mitotic spindle assembly checkpoint // traceable author statement /// 0008284 // posit…	0005819 // spindle // traceable author statement /// 0016020 // membrane // inferred from direct assay	0000166 // nucleotide binding // inferred from electronic annotation /// 0004672 // protein kinase activity // inferred from electronic annotation /// 0004674 // protein serine/threonine kinase activity // inferred from electronic annotation /// 0004712 // protein serine/threonine/tyrosine kinase activity // inferred from electronic annotation /// 0004713 // protein tyrosine kinase activity // in…
10124	P40617	ARL4A	ADP-ribosylation factor like GTPase 4A	-5.72415	-5.72415						205020_s_at	g5031602	ARL4A	chr7p21.3	0006886 // intracellular protein transport // inferred from electronic annotation /// 0007165 // signal transduction // inferred from electronic annotation /// 0007264 // small GTPase mediated signal transduction // inferred from electronic annotation /// 0015031 // protein transport // inferred from electronic annotation /// 0050873 // brown fat cell differentiation // inferred from electronic a…	0005622 // intracellular // inferred from electronic annotation /// 0005634 // nucleus // inferred from direct assay /// 0005654 // nucleoplasm // inferred from direct assay /// 0005730 // nucleolus // inferred from direct assay /// 0005737 // cytoplasm // inferred from direct assay /// 0005886 // plasma membrane // inferred from direct assay /// 0016020 // membrane // inferred from electronic an…	0000166 // nucleotide binding // inferred from electronic annotation /// 0005515 // protein binding // inferred from physical interaction /// 0005525 // GTP binding // inferred from direct assay
10635	Q96B01	RAD51AP1	RAD51 associated protein 1	-5.72272	-5.72272						204146_at	Hs.24596.0	RAD51AP1	chr12p13.2-p13.1	0000724 // double-strand break repair via homologous recombination // non-traceable author statement /// 0000724 // double-strand break repair via homologous recombination // traceable author statement /// 0006281 // DNA repair // non-traceable author statement /// 0006281 // DNA repair // traceable author statement /// 0006302 // double-strand break repair // traceable author statement /// 00063…	0005634 // nucleus // inferred by curator /// 0005654 // nucleoplasm // traceable author statement	0003677 // DNA binding // inferred from electronic annotation /// 0003690 // double-stranded DNA binding // inferred from direct assay /// 0003697 // single-stranded DNA binding // inferred from direct assay /// 0003723 // RNA binding // inferred from direct assay /// 0005515 // protein binding // inferred from physical interaction
4067	P07948	LYN	LYN proto-oncogene, Src family tyrosine kinase	-5.71133	-5.71133						210754_s_at	g187270	LYN	chr8q13	0001782 // B cell homeostasis // inferred from sequence or structural similarity /// 0001817 // regulation of cytokine production // inferred from sequence or structural similarity /// 0001932 // regulation of protein phosphorylation // traceable author statement /// 0001933 // negative regulation of protein phosphorylation // inferred from sequence or structural similarity /// 0002223 // stimula…	0005634 // nucleus // inferred from direct assay /// 0005634 // nucleus // inferred from sequence or structural similarity /// 0005737 // cytoplasm // inferred from sequence or structural similarity /// 0005758 // mitochondrial intermembrane space // inferred from electronic annotation /// 0005794 // Golgi apparatus // inferred from direct assay /// 0005829 // cytosol // traceable author statemen…	0000166 // nucleotide binding // inferred from electronic annotation /// 0004672 // protein kinase activity // inferred from electronic annotation /// 0004713 // protein tyrosine kinase activity // not recorded /// 0004713 // protein tyrosine kinase activity // inferred from direct assay /// 0004713 // protein tyrosine kinase activity // traceable author statement /// 0004715 // non-membrane span…
890	P20248	CCNA2	cyclin A2	-5.70569	-5.70569						213226_at	Hs.91728.1	CCNA2	chr4q27	0000079 // regulation of cyclin-dependent protein serine/threonine kinase activity // inferred from electronic annotation /// 0000086 // G2/M transition of mitotic cell cycle // traceable author statement /// 0000278 // mitotic cell cycle // traceable author statement /// 0007049 // cell cycle // inferred from electronic annotation /// 0007067 // mitotic nuclear division // inferred from electron…	0001939 // female pronucleus // inferred from electronic annotation /// 0001940 // male pronucleus // inferred from electronic annotation /// 0005634 // nucleus // inferred from direct assay /// 0005654 // nucleoplasm // inferred from direct assay /// 0005654 // nucleoplasm // traceable author statement /// 0005737 // cytoplasm // inferred from direct assay /// 0005794 // Golgi apparatus // infer…	0005515 // protein binding // inferred from physical interaction /// 0019901 // protein kinase binding // inferred from electronic annotation
7037	P02786	TFRC	transferrin receptor	-5.70231	-2.08362	-3.49467	-4.62412	-2.73727	-3.61869	-3.61869	240686_x_at	Hs.208706.0	TFRC	chr3q29	0001558 // regulation of cell growth // inferred from mutant phenotype /// 0001666 // response to hypoxia // inferred from electronic annotation /// 0006879 // cellular iron ion homeostasis // non-traceable author statement /// 0006879 // cellular iron ion homeostasis // traceable author statement /// 0006898 // receptor-mediated endocytosis // inferred from electronic annotation /// 0006953 // a…	0005576 // extracellular region // inferred from direct assay /// 0005615 // extracellular space // inferred from direct assay /// 0005739 // mitochondrion // inferred from electronic annotation /// 0005768 // endosome // inferred from direct assay /// 0005886 // plasma membrane // traceable author statement /// 0005887 // integral component of plasma membrane // inferred from genetic interaction…	0001618 // virus receptor activity // inferred from electronic annotation /// 0001948 // glycoprotein binding // inferred from physical interaction /// 0003725 // double-stranded RNA binding // inferred from direct assay /// 0004998 // transferrin receptor activity // inferred by curator /// 0004998 // transferrin receptor activity // non-traceable author statement /// 0005515 // protein binding …
8662	P55884	EIF3B	eukaryotic translation initiation factor 3, subunit B	-5.6988	-1.54861	-2.80371	-5.4081	-4.23878	-4.1502	-4.1502	242550_at	Hs.116252.0	EIF3B	chr7p22.3	0001731 // formation of translation preinitiation complex // inferred from electronic annotation /// 0006412 // translation // traceable author statement /// 0006413 // translational initiation // inferred by curator /// 0006413 // translational initiation // inferred from direct assay /// 0006413 // translational initiation // traceable author statement /// 0006446 // regulation of translational…	0005654 // nucleoplasm // inferred from direct assay /// 0005737 // cytoplasm // inferred from direct assay /// 0005829 // cytosol // traceable author statement /// 0005852 // eukaryotic translation initiation factor 3 complex // inferred from direct assay /// 0016282 // eukaryotic 43S preinitiation complex // inferred from electronic annotation /// 0033290 // eukaryotic 48S preinitiation complex…	0000166 // nucleotide binding // inferred from electronic annotation /// 0003676 // nucleic acid binding // inferred from electronic annotation /// 0003723 // RNA binding // inferred from electronic annotation /// 0003743 // translation initiation factor activity // inferred by curator /// 0003743 // translation initiation factor activity // inferred from direct assay /// 0005515 // protein bindi…
653784	Q6P582	MZT2A	mitotic spindle organizing protein 2A	-5.6979	-2.33168	-10.0987	0	0	-3.36622	-10.0987	213166_x_at	Hs.3343.2	MZT2A	chr2q21.1	---	0005737 // cytoplasm // inferred from electronic annotation /// 0005813 // centrosome // inferred from direct assay /// 0005813 // centrosome // inferred from sequence or structural similarity /// 0005815 // microtubule organizing center // inferred from electronic annotation /// 0005819 // spindle // inferred from sequence or structural similarity /// 0005856 // cytoskeleton // inferred from ele…	---
150696	Q9Y2W7	PROM2	prominin 2	-5.6973	-5.6973						239528_at	Hs.145582.0	PROM2	chr2q11.1	0001934 // positive regulation of protein phosphorylation // inferred from direct assay /// 0031346 // positive regulation of cell projection organization // inferred from direct assay /// 0043087 // regulation of GTPase activity // inferred from direct assay /// 0048550 // negative regulation of pinocytosis // inferred from direct assay /// 2000369 // regulation of clathrin-mediated endocytosis …	0005886 // plasma membrane // inferred from electronic annotation /// 0005887 // integral component of plasma membrane // inferred from sequence or structural similarity /// 0005902 // microvillus // inferred from sequence or structural similarity /// 0005929 // cilium // inferred from sequence or structural similarity /// 0009986 // cell surface // inferred from sequence or structural similarity…	0015485 // cholesterol binding // inferred from sequence or structural similarity
3336	P61604	HSPE1	heat shock 10kDa protein 1	-5.69117	-0.570974	-5.68714	-2.1061	-2.73062	-5.1202	-3.07212	205133_s_at	g4504522	HSPE1	chr2q33.1	0001649 // osteoblast differentiation // inferred from direct assay /// 0006457 // protein folding // inferred from electronic annotation /// 0006810 // transport // inferred from electronic annotation /// 0006919 // activation of cysteine-type endopeptidase activity involved in apoptotic process // non-traceable author statement /// 0006986 // response to unfolded protein // traceable author sta…	0005737 // cytoplasm // inferred from electronic annotation /// 0005737 // cytoplasm // inferred from sequence or structural similarity /// 0005739 // mitochondrion // inferred from direct assay /// 0005739 // mitochondrion // inferred from sequence or structural similarity /// 0005759 // mitochondrial matrix // inferred from electronic annotation /// 0005794 // Golgi apparatus // inferred from d…	0005515 // protein binding // inferred from physical interaction /// 0005524 // ATP binding // inferred from electronic annotation /// 0019900 // kinase binding // inferred from electronic annotation /// 0044822 // poly(A) RNA binding // inferred from direct assay /// 0046872 // metal ion binding // inferred from electronic annotation /// 0051082 // unfolded protein binding // non-traceable autho…
2305	Q08050	FOXM1	forkhead box M1	-5.67968	-5.67968						202580_x_at	g11386144	FOXM1	chr12p13	0000086 // G2/M transition of mitotic cell cycle // inferred from direct assay /// 0000086 // G2/M transition of mitotic cell cycle // traceable author statement /// 0000122 // negative regulation of transcription from RNA polymerase II promoter // inferred from mutant phenotype /// 0000278 // mitotic cell cycle // traceable author statement /// 0001558 // regulation of cell growth // traceable a…	0005634 // nucleus // not recorded /// 0005654 // nucleoplasm // inferred from direct assay /// 0005654 // nucleoplasm // traceable author statement /// 0005737 // cytoplasm // inferred from direct assay	0000981 // RNA polymerase II transcription factor activity, sequence-specific DNA binding // not recorded /// 0003677 // DNA binding // inferred from direct assay /// 0003677 // DNA binding // traceable author statement /// 0003700 // transcription factor activity, sequence-specific DNA binding // inferred from direct assay /// 0003700 // transcription factor activity, sequence-specific DNA bindi…
292	P05141	SLC25A5	solute carrier family 25 (mitochondrial carrier; adenine nucleotide translocator), member 5	-5.67003	-2.47212	-3.17576	-3.21563	-3.20234	-3.19791	-3.19791	200657_at	g4502098	SLC25A5	chrXq24	0006112 // energy reserve metabolic process // traceable author statement /// 0006810 // transport // traceable author statement /// 0007059 // chromosome segregation // inferred from electronic annotation /// 0008284 // positive regulation of cell proliferation // inferred from mutant phenotype /// 0015853 // adenine transport // traceable author statement /// 0016032 // viral process // traceab…	0005634 // nucleus // inferred from direct assay /// 0005739 // mitochondrion // inferred from direct assay /// 0005743 // mitochondrial inner membrane // traceable author statement /// 0005887 // integral component of plasma membrane // traceable author statement /// 0016020 // membrane // inferred from direct assay /// 0016021 // integral component of membrane // inferred from electronic annota…	0005215 // transporter activity // inferred from electronic annotation /// 0005515 // protein binding // inferred from physical interaction /// 0015207 // adenine transmembrane transporter activity // traceable author statement /// 0031625 // ubiquitin protein ligase binding // inferred from physical interaction /// 0044822 // poly(A) RNA binding // inferred from direct assay
11331	Q99623	PHB2	prohibitin 2	-5.65879	-1.03024	-6.21865	-3.86672	-3.80029	-4.62855	-4.62855	201600_at	g6005853	PHB2	chr12p13	0000060 // protein import into nucleus, translocation // inferred from direct assay /// 0006351 // transcription, DNA-templated // inferred from electronic annotation /// 0006355 // regulation of transcription, DNA-templated // inferred from electronic annotation /// 0007005 // mitochondrion organization // inferred from mutant phenotype /// 0007062 // sister chromatid cohesion // inferred from d…	0005634 // nucleus // inferred from direct assay /// 0005634 // nucleus // inferred from sequence or structural similarity /// 0005737 // cytoplasm // inferred from direct assay /// 0005739 // mitochondrion // inferred from direct assay /// 0005741 // mitochondrial outer membrane // inferred from direct assay /// 0005743 // mitochondrial inner membrane // inferred from sequence or structural simi…	0005515 // protein binding // inferred from physical interaction /// 0008022 // protein C-terminus binding // inferred from physical interaction /// 0030331 // estrogen receptor binding // non-traceable author statement /// 0033218 // amide binding // inferred from physical interaction /// 0047485 // protein N-terminus binding // inferred from physical interaction
157313	Q69YH5	CDCA2	cell division cycle associated 2	-5.64953	-5.64953						236957_at	Hs.117753.0	CDCA2	chr8p21.2	0007049 // cell cycle // inferred from electronic annotation /// 0007059 // chromosome segregation // inferred from electronic annotation /// 0007067 // mitotic nuclear division // inferred from electronic annotation /// 0035307 // positive regulation of protein dephosphorylation // inferred from mutant phenotype /// 0051301 // cell division // inferred from electronic annotation	0005634 // nucleus // inferred from electronic annotation /// 0005654 // nucleoplasm // inferred from direct assay /// 0005694 // chromosome // inferred from direct assay /// 0005737 // cytoplasm // inferred from direct assay	---
28969	Q9Y6E2	BZW2	basic leucine zipper and W2 domains 2	-5.63777	-2.22726	-1.66096	-3.0296	-5.54098	-3.41051	-3.41051	217809_at	g7661743	BZW2	chr7p21.1	0007275 // multicellular organismal development // inferred from electronic annotation /// 0007399 // nervous system development // inferred from electronic annotation /// 0030154 // cell differentiation // inferred from electronic annotation	0016020 // membrane // inferred from direct assay	0005488 // binding // inferred from electronic annotation /// 0005515 // protein binding // inferred from electronic annotation
357	Q13796	SHROOM2	shroom family member 2	-5.63754	-4.69854	2.00644	-1.70083	-3.12261	-0.938998	-0.938998	204967_at	g4502174	SHROOM2	chrXp22.3	0000902 // cell morphogenesis // inferred from direct assay /// 0000902 // cell morphogenesis // inferred from sequence or structural similarity /// 0002089 // lens morphogenesis in camera-type eye // inferred from sequence or structural similarity /// 0007275 // multicellular organismal development // inferred from electronic annotation /// 0007420 // brain development // inferred from sequence …	0005623 // cell // inferred from electronic annotation /// 0005737 // cytoplasm // inferred from electronic annotation /// 0005856 // cytoskeleton // inferred from sequence or structural similarity /// 0005874 // microtubule // inferred from electronic annotation /// 0005886 // plasma membrane // inferred from sequence or structural similarity /// 0005911 // cell-cell junction // inferred from el…	0003779 // actin binding // inferred from sequence or structural similarity /// 0005515 // protein binding // inferred from physical interaction /// 0008013 // beta-catenin binding // inferred from sequence or structural similarity /// 0015280 // ligand-gated sodium channel activity // traceable author statement /// 0019904 // protein domain specific binding // inferred from electronic annotation…
92675	Q8TEA8	DTD1	D-tyrosyl-tRNA deacylase 1	-5.63508	-4.49676	-0.923496	-0.159453	-0.624522	-1.13831	-0.569157	234107_s_at	Hs.306024.2	DTD1	chr20p11.23	0000413 // protein peptidyl-prolyl isomerization // --- /// 0006260 // DNA replication // inferred from electronic annotation /// 0006399 // tRNA metabolic process // not recorded /// 0006450 // regulation of translational fidelity // not recorded /// 0006457 // protein folding // inferred from electronic annotation /// 0019478 // D-amino acid catabolic process // inferred from electronic annotat…	0005634 // nucleus // inferred from electronic annotation /// 0005737 // cytoplasm // not recorded /// 0005789 // endoplasmic reticulum membrane // ---	0002161 // aminoacyl-tRNA editing activity // not recorded /// 0003677 // DNA binding // inferred from electronic annotation /// 0003755 // peptidyl-prolyl cis-trans isomerase activity // --- /// 0003755 // peptidyl-prolyl cis-trans isomerase activity // inferred from electronic annotation /// 0004872 // receptor activity // traceable author statement /// 0005515 // protein binding // inferred fr…
10615	Q96R06	SPAG5	sperm associated antigen 5	-5.63197	-5.63197						203145_at	g5453631	SPAG5	chr17q11.2	0000070 // mitotic sister chromatid segregation // inferred from mutant phenotype /// 0007049 // cell cycle // inferred from electronic annotation /// 0007051 // spindle organization // inferred from mutant phenotype /// 0007059 // chromosome segregation // inferred from mutant phenotype /// 0007067 // mitotic nuclear division // inferred from electronic annotation /// 0051294 // establishment of…	0000775 // chromosome, centromeric region // inferred from electronic annotation /// 0000776 // kinetochore // inferred from direct assay /// 0000777 // condensed chromosome kinetochore // inferred from electronic annotation /// 0000922 // spindle pole // inferred from electronic annotation /// 0005634 // nucleus // inferred from direct assay /// 0005654 // nucleoplasm // inferred from direct ass…	0005515 // protein binding // inferred from physical interaction
8815	O75531	BANF1	barrier to autointegration factor 1	-5.62869	-1.46521	-0.850413	-6.12564	-5.5144	-4.16348	-4.16348	210125_s_at	g3002950	BANF1	chr11q13.1	0000278 // mitotic cell cycle // traceable author statement /// 0007077 // mitotic nuclear envelope disassembly // traceable author statement /// 0007084 // mitotic nuclear envelope reassembly // traceable author statement /// 0009615 // response to virus // traceable author statement /// 0015074 // DNA integration // inferred from electronic annotation /// 0016032 // viral process // traceable a…	0005634 // nucleus // inferred from direct assay /// 0005654 // nucleoplasm // inferred from direct assay /// 0005654 // nucleoplasm // traceable author statement /// 0005694 // chromosome // inferred from electronic annotation /// 0005737 // cytoplasm // inferred from direct assay /// 0005829 // cytosol // traceable author statement /// 0070062 // extracellular exosome // inferred from direct as…	0003677 // DNA binding // inferred from electronic annotation /// 0005515 // protein binding // inferred from physical interaction
4724	O43181	NDUFS4	NADH dehydrogenase (ubiquinone) Fe-S protein 4, 18kDa (NADH-coenzyme Q reductase)	-5.61821	-0.989657	-9.47414	-1.79384	-2.61768	-4.62855	-4.62855	209303_at	g13528959	NDUFS4	chr5q11.1	0001932 // regulation of protein phosphorylation // inferred from mutant phenotype /// 0006120 // mitochondrial electron transport, NADH to ubiquinone // non-traceable author statement /// 0007420 // brain development // inferred from mutant phenotype /// 0019933 // cAMP-mediated signaling // inferred from mutant phenotype /// 0022900 // electron transport chain // inferred from electronic annota…	0005739 // mitochondrion // inferred from direct assay /// 0005743 // mitochondrial inner membrane // traceable author statement /// 0005747 // mitochondrial respiratory chain complex I // inferred from direct assay /// 0005747 // mitochondrial respiratory chain complex I // inferred from mutant phenotype /// 0016020 // membrane // inferred from electronic annotation /// 0045271 // respiratory ch…	0008137 // NADH dehydrogenase (ubiquinone) activity // inferred from mutant phenotype /// 0016651 // oxidoreductase activity, acting on NAD(P)H // inferred from electronic annotation
9882	O60343	TBC1D4	TBC1 domain family, member 4	-5.59961	-5.59961						203387_s_at	g7662197	TBC1D4	chr13q22.2	0016192 // vesicle-mediated transport // inferred from mutant phenotype /// 0031339 // negative regulation of vesicle fusion // inferred from electronic annotation /// 0032869 // cellular response to insulin stimulus // inferred from mutant phenotype /// 0043547 // positive regulation of GTPase activity // inferred from electronic annotation /// 0061024 // membrane organization // traceable autho…	0005737 // cytoplasm // inferred from direct assay /// 0030659 // cytoplasmic vesicle membrane // traceable author statement /// 0031988 // membrane-bounded vesicle // inferred from electronic annotation /// 0070062 // extracellular exosome // inferred from direct assay	0005096 // GTPase activator activity // inferred from electronic annotation /// 0005515 // protein binding // inferred from electronic annotation
55573	Q9UKY7	CDV3	CDV3 homolog (mouse)	-5.59829	-0.881154	-9.52729	-2.96316	-1.66096	-4.71714	-4.71714	213554_s_at	Hs.283690.2	CDV3	chr3q22.1	0008283 // cell proliferation // non-traceable author statement	0005730 // nucleolus // inferred from direct assay /// 0005737 // cytoplasm // inferred from direct assay /// 0005886 // plasma membrane // inferred from direct assay	---
10146	Q13283	G3BP1	GTPase activating protein (SH3 domain) binding protein 1	-5.59003	-1.15193	-5.66057	-3.50796	-4.14577	-4.4381	-4.4381	244396_at	Hs.221576.0	G3BP1	chr5q33.1	0006810 // transport // inferred from electronic annotation /// 0007265 // Ras protein signal transduction // traceable author statement /// 0008152 // metabolic process // traceable author statement /// 0008152 // metabolic process // inferred from electronic annotation /// 0032508 // DNA duplex unwinding // traceable author statement /// 0090090 // negative regulation of canonical Wnt signaling…	0005622 // intracellular // inferred from electronic annotation /// 0005634 // nucleus // inferred from electronic annotation /// 0005737 // cytoplasm // inferred from direct assay /// 0005829 // cytosol // inferred from electronic annotation /// 0005886 // plasma membrane // inferred from electronic annotation /// 0005925 // focal adhesion // inferred from direct assay /// 0010494 // cytoplasmic…	0000166 // nucleotide binding // inferred from electronic annotation /// 0003676 // nucleic acid binding // inferred from electronic annotation /// 0003677 // DNA binding // inferred from electronic annotation /// 0003723 // RNA binding // inferred from electronic annotation /// 0003729 // mRNA binding // inferred from electronic annotation /// 0004003 // ATP-dependent DNA helicase activity // tr…
1371	P36551	CPOX	coproporphyrinogen oxidase	-5.5885	-1.38073	-3.45481	-3.1359	-6.03262	-4.20778	-4.20778	204172_at	g4503016	CPOX	chr3q12	0006778 // porphyrin-containing compound metabolic process // traceable author statement /// 0006779 // porphyrin-containing compound biosynthetic process // inferred from electronic annotation /// 0006782 // protoporphyrinogen IX biosynthetic process // inferred from electronic annotation /// 0006783 // heme biosynthetic process // traceable author statement /// 0010035 // response to inorganic …	0005737 // cytoplasm // inferred from direct assay /// 0005739 // mitochondrion // inferred from direct assay /// 0005743 // mitochondrial inner membrane // inferred from electronic annotation /// 0005758 // mitochondrial intermembrane space // traceable author statement /// 0016020 // membrane // inferred from electronic annotation	0004109 // coproporphyrinogen oxidase activity // traceable author statement /// 0005212 // structural constituent of eye lens // inferred from electronic annotation /// 0016491 // oxidoreductase activity // inferred from electronic annotation /// 0042802 // identical protein binding // inferred from electronic annotation /// 0042803 // protein homodimerization activity // inferred from direct as…
5478	P62937	PPIA	peptidylprolyl isomerase A (cyclophilin A)	-5.57916	-0.410242	-5.3018	-4.67727	-5.52769	-5.16892	-5.16892	235741_at	Hs.143475.0	PPIA	chr7p13	0000413 // protein peptidyl-prolyl isomerization // inferred from direct assay /// 0002576 // platelet degranulation // traceable author statement /// 0006278 // RNA-dependent DNA replication // traceable author statement /// 0006457 // protein folding // traceable author statement /// 0007596 // blood coagulation // traceable author statement /// 0016032 // viral process // traceable author stat…	0005576 // extracellular region // traceable author statement /// 0005615 // extracellular space // inferred from direct assay /// 0005634 // nucleus // inferred from direct assay /// 0005829 // cytosol // inferred from direct assay /// 0005829 // cytosol // traceable author statement /// 0005925 // focal adhesion // inferred from direct assay /// 0016020 // membrane // inferred from direct assay…	0003755 // peptidyl-prolyl cis-trans isomerase activity // inferred from direct assay /// 0005515 // protein binding // inferred from physical interaction /// 0042277 // peptide binding // inferred from electronic annotation /// 0044822 // poly(A) RNA binding // inferred from direct assay /// 0046790 // virion binding // non-traceable author statement /// 0051082 // unfolded protein binding // tr…
11130	O95229	ZWINT	ZW10 interacting kinetochore protein	-5.56232	-5.56232						204026_s_at	g6857828	ZWINT	chr10q21-q22	0000070 // mitotic sister chromatid segregation // inferred from direct assay /// 0000278 // mitotic cell cycle // traceable author statement /// 0007049 // cell cycle // inferred from electronic annotation /// 0007067 // mitotic nuclear division // inferred from electronic annotation /// 0007093 // mitotic cell cycle checkpoint // inferred from direct assay /// 0007264 // small GTPase mediated s…	0000775 // chromosome, centromeric region // inferred from electronic annotation /// 0000776 // kinetochore // inferred from direct assay /// 0000777 // condensed chromosome kinetochore // inferred from electronic annotation /// 0005634 // nucleus // inferred from electronic annotation /// 0005694 // chromosome // inferred from electronic annotation /// 0005737 // cytoplasm // inferred from direc…	0005515 // protein binding // inferred from physical interaction /// 0047485 // protein N-terminus binding // inferred from physical interaction
26255	Q9NZH4	PTTG3P	pituitary tumor-transforming 3, pseudogene	-5.54293	-5.54293						208511_at	g10337606	PTTG3P	chr8q13.1	0006355 // regulation of transcription, DNA-templated // not recorded /// 0010466 // negative regulation of peptidase activity // not recorded /// 0045143 // homologous chromosome segregation // not recorded /// 0051276 // chromosome organization // inferred from electronic annotation /// 2000816 // negative regulation of mitotic sister chromatid separation // not recorded	0005634 // nucleus // not recorded /// 0005737 // cytoplasm // inferred from electronic annotation	0017124 // SH3 domain binding // inferred from electronic annotation /// 0030414 // peptidase inhibitor activity // not recorded
2288	Q02790	FKBP4	FK506 binding protein 4	-5.53947	-4.00696	-0.212604	-2.04631	-2.33864	-1.53252	-1.53252	200895_s_at	g4503728	FKBP4	chr12p13.33	0000413 // protein peptidyl-prolyl isomerization // inferred from electronic annotation /// 0006457 // protein folding // traceable author statement /// 0006463 // steroid hormone receptor complex assembly // inferred from electronic annotation /// 0006825 // copper ion transport // inferred from electronic annotation /// 0007566 // embryo implantation // inferred from electronic annotation /// 0…	0005634 // nucleus // inferred from electronic annotation /// 0005654 // nucleoplasm // inferred from direct assay /// 0005654 // nucleoplasm // traceable author statement /// 0005737 // cytoplasm // inferred from direct assay /// 0005739 // mitochondrion // inferred from electronic annotation /// 0005789 // endoplasmic reticulum membrane // not recorded /// 0005829 // cytosol // inferred from se…	0003755 // peptidyl-prolyl cis-trans isomerase activity // inferred from direct assay /// 0005515 // protein binding // inferred from physical interaction /// 0005524 // ATP binding // inferred from electronic annotation /// 0005525 // GTP binding // inferred from electronic annotation /// 0005528 // FK506 binding // not recorded /// 0005528 // FK506 binding // traceable author statement /// 0016…
10240	Q92665	MRPS31	mitochondrial ribosomal protein S31	-5.53882	0.343203	-7.06906	-4.91645	-5.66057	-5.88203	-5.88203	243821_at	Hs.187808.0	MRPS31	chr13q14.11	0006996 // organelle organization // traceable author statement /// 0032543 // mitochondrial translation // traceable author statement /// 0070124 // mitochondrial translational initiation // traceable author statement /// 0070125 // mitochondrial translational elongation // traceable author statement /// 0070126 // mitochondrial translational termination // traceable author statement	0005730 // nucleolus // inferred from direct assay /// 0005739 // mitochondrion // inferred from direct assay /// 0005743 // mitochondrial inner membrane // traceable author statement /// 0005763 // mitochondrial small ribosomal subunit // inferred from electronic annotation /// 0005840 // ribosome // inferred from electronic annotation /// 0030529 // ribonucleoprotein complex // inferred from el…	0003735 // structural constituent of ribosome // inferred from electronic annotation /// 0005515 // protein binding // inferred from physical interaction /// 0019904 // protein domain specific binding // inferred from physical interaction /// 0044822 // poly(A) RNA binding // inferred from direct assay
55379	Q96AG4	LRRC59	leucine rich repeat containing 59	-5.53752	-2.56993	-2.75056	-4.05275	-2.09946	-2.96759	-2.96759	234812_at	Hs.283558.3	LRRC59	chr17q21.33	---	0005634 // nucleus // inferred from electronic annotation /// 0005635 // nuclear envelope // inferred from electronic annotation /// 0005783 // endoplasmic reticulum // inferred from direct assay /// 0005789 // endoplasmic reticulum membrane // inferred from electronic annotation /// 0016020 // membrane // inferred from direct assay /// 0016021 // integral component of membrane // inferred from e…	0005515 // protein binding // inferred from electronic annotation /// 0044822 // poly(A) RNA binding // inferred from direct assay
9928	Q15058	KIF14	kinesin family member 14	-5.53275	-5.53275						236641_at	Hs.116649.0	KIF14	chr1q32.1	0001558 // regulation of cell growth // inferred from mutant phenotype /// 0007018 // microtubule-based movement // not recorded /// 0007019 // microtubule depolymerization // inferred from sequence or structural similarity /// 0007080 // mitotic metaphase plate congression // inferred from mutant phenotype /// 0007264 // small GTPase mediated signal transduction // traceable author statement ///…	0005634 // nucleus // inferred from electronic annotation /// 0005737 // cytoplasm // inferred from electronic annotation /// 0005819 // spindle // inferred from electronic annotation /// 0005829 // cytosol // traceable author statement /// 0005856 // cytoskeleton // inferred from electronic annotation /// 0005871 // kinesin complex // not recorded /// 0005874 // microtubule // inferred from dire…	0000166 // nucleotide binding // inferred from electronic annotation /// 0003777 // microtubule motor activity // not recorded /// 0005515 // protein binding // inferred from physical interaction /// 0005524 // ATP binding // inferred from sequence or structural similarity /// 0008017 // microtubule binding // inferred from sequence or structural similarity /// 0008574 // ATP-dependent microtubul…
219	P30837	ALDH1B1	aldehyde dehydrogenase 1 family, member B1	-5.52866	-0.926679	-3.01631	-6.3781	-4.41152	-4.60198	-4.60198	209646_x_at	g12804426	ALDH1B1	chr9p11.1	0005975 // carbohydrate metabolic process // non-traceable author statement /// 0006068 // ethanol catabolic process // inferred from electronic annotation /// 0006069 // ethanol oxidation // traceable author statement /// 0006805 // xenobiotic metabolic process // traceable author statement /// 0008152 // metabolic process // inferred from electronic annotation /// 0044281 // small molecule meta…	0005654 // nucleoplasm // inferred from direct assay /// 0005739 // mitochondrion // inferred from direct assay /// 0005759 // mitochondrial matrix // traceable author statement /// 0043231 // intracellular membrane-bounded organelle // inferred from direct assay	0004029 // aldehyde dehydrogenase (NAD) activity // not recorded /// 0004029 // aldehyde dehydrogenase (NAD) activity // traceable author statement /// 0016491 // oxidoreductase activity // inferred from electronic annotation /// 0016620 // oxidoreductase activity, acting on the aldehyde or oxo group of donors, NAD or NADP as acceptor // inferred from electronic annotation
84634	Q969F8	KISS1R	KISS1 receptor	-5.52399	-5.52399						242517_at	Hs.208229.0	KISS1R	chr19p13.3	0000186 // activation of MAPKK activity // inferred from electronic annotation /// 0007165 // signal transduction // inferred from electronic annotation /// 0007186 // G-protein coupled receptor signaling pathway // non-traceable author statement /// 0007200 // phospholipase C-activating G-protein coupled receptor signaling pathway // not recorded /// 0007218 // neuropeptide signaling pathway // …	0005622 // intracellular // inferred from electronic annotation /// 0005886 // plasma membrane // inferred from direct assay /// 0005886 // plasma membrane // traceable author statement /// 0005887 // integral component of plasma membrane // not recorded /// 0009986 // cell surface // inferred from electronic annotation /// 0016020 // membrane // inferred from electronic annotation /// 0016021 //…	0004871 // signal transducer activity // inferred from electronic annotation /// 0004930 // G-protein coupled receptor activity // inferred from electronic annotation /// 0005515 // protein binding // inferred from physical interaction /// 0008188 // neuropeptide receptor activity // inferred from direct assay /// 0008528 // G-protein coupled peptide receptor activity // inferred from electronic …
4976	O60313	OPA1	optic atrophy 1 (autosomal dominant)	-5.50763	-1.22013	-2.71069	-5.11577	-5.03604	-4.2875	-4.2875	241027_at	Hs.131273.0	OPA1	chr3q29	0000002 // mitochondrial genome maintenance // inferred from mutant phenotype /// 0000266 // mitochondrial fission // traceable author statement /// 0001843 // neural tube closure // inferred from electronic annotation /// 0006915 // apoptotic process // inferred from electronic annotation /// 0007005 // mitochondrion organization // inferred from mutant phenotype /// 0007005 // mitochondrion org…	0005654 // nucleoplasm // inferred from direct assay /// 0005737 // cytoplasm // inferred from direct assay /// 0005739 // mitochondrion // inferred from direct assay /// 0005741 // mitochondrial outer membrane // inferred from direct assay /// 0005743 // mitochondrial inner membrane // inferred from sequence or structural similarity /// 0005743 // mitochondrial inner membrane // non-traceable au…	0000166 // nucleotide binding // inferred from electronic annotation /// 0000287 // magnesium ion binding // non-traceable author statement /// 0003924 // GTPase activity // traceable author statement /// 0005515 // protein binding // inferred from physical interaction /// 0005525 // GTP binding // inferred from electronic annotation /// 0016787 // hydrolase activity // inferred from electronic a…
51251	Q9H0P0	NT5C3A	5'-nucleotidase, cytosolic IIIA	-5.50387	-3.78532		-0.677674	-4.47796	-1.71854	-2.57782	223298_s_at	g11245473	NT5C3A	chr7p14.3	0006206 // pyrimidine nucleobase metabolic process // traceable author statement /// 0006213 // pyrimidine nucleoside metabolic process // non-traceable author statement /// 0006470 // protein dephosphorylation // inferred from electronic annotation /// 0009117 // nucleotide metabolic process // inferred from electronic annotation /// 0016311 // dephosphorylation // not recorded /// 0016311 // de…	0005737 // cytoplasm // inferred from direct assay /// 0005739 // mitochondrion // inferred from electronic annotation /// 0005783 // endoplasmic reticulum // inferred from direct assay /// 0005829 // cytosol // traceable author statement	0000166 // nucleotide binding // inferred from electronic annotation /// 0000287 // magnesium ion binding // non-traceable author statement /// 0008253 // 5'-nucleotidase activity // not recorded /// 0008253 // 5'-nucleotidase activity // inferred from direct assay /// 0008253 // 5'-nucleotidase activity // non-traceable author statement /// 0008665 // 2'-phosphotransferase activity // non-tracea…
3983	O14639	ABLIM1	actin binding LIM protein 1	-5.49889	-4.19226		-3.91988		-1.30663	-3.91988	210461_s_at	g12803266	ABLIM1	chr10q25	0007010 // cytoskeleton organization // inferred from electronic annotation /// 0007411 // axon guidance // traceable author statement /// 0007601 // visual perception // traceable author statement /// 0009887 // organ morphogenesis // traceable author statement /// 0030032 // lamellipodium assembly // inferred from mutant phenotype /// 0042384 // cilium assembly // inferred from mutant phenotype…	0001725 // stress fiber // inferred from direct assay /// 0005737 // cytoplasm // inferred from electronic annotation /// 0005856 // cytoskeleton // inferred from electronic annotation /// 0015629 // actin cytoskeleton // traceable author statement /// 0030027 // lamellipodium // inferred from direct assay /// 0097481 // neuronal postsynaptic density // inferred from electronic annotation	0003779 // actin binding // inferred from electronic annotation /// 0005515 // protein binding // inferred from physical interaction /// 0008270 // zinc ion binding // inferred from electronic annotation /// 0046872 // metal ion binding // inferred from electronic annotation
10606	P22234	PAICS	phosphoribosylaminoimidazole carboxylase, phosphoribosylaminoimidazole succinocarboxamide synthetase	-5.49774	-2.06508	-3.86672	-3.77371	-2.65754	-3.43266	-3.43266	214664_at	Hs.117950.1	PAICS	chr4q12	0006144 // purine nucleobase metabolic process // traceable author statement /// 0006164 // purine nucleotide biosynthetic process // inferred from electronic annotation /// 0006189 // 'de novo' IMP biosynthetic process // not recorded /// 0006189 // 'de novo' IMP biosynthetic process // inferred from electronic annotation /// 0008152 // metabolic process // inferred from electronic annotation //…	0005829 // cytosol // traceable author statement /// 0016020 // membrane // inferred from direct assay /// 0070062 // extracellular exosome // inferred from direct assay	0000166 // nucleotide binding // inferred from electronic annotation /// 0003824 // catalytic activity // inferred from electronic annotation /// 0004638 // phosphoribosylaminoimidazole carboxylase activity // traceable author statement /// 0004639 // phosphoribosylaminoimidazolesuccinocarboxamide synthase activity // traceable author statement /// 0005515 // protein binding // inferred from phys…
134430	Q8NI36	WDR36	WD repeat domain 36	-5.49485	-1.81415	-4.49125	-4.29193	-2.25891	-3.6807	-3.6807	238677_at	Hs.175596.0	WDR36	chr5q22.1	0001895 // retina homeostasis // inferred from electronic annotation /// 0006364 // rRNA processing // inferred from electronic annotation /// 0007601 // visual perception // inferred from electronic annotation /// 0030516 // regulation of axon extension // inferred from electronic annotation /// 0042254 // ribosome biogenesis // inferred from electronic annotation /// 0050896 // response to stim…	0005634 // nucleus // inferred from electronic annotation /// 0005730 // nucleolus // inferred from direct assay /// 0032040 // small-subunit processome // inferred from electronic annotation /// 0034388 // Pwp2p-containing subcomplex of 90S preribosome // ---	0005515 // protein binding // inferred from electronic annotation /// 0044822 // poly(A) RNA binding // inferred from direct assay
2091	P22087	FBL	fibrillarin	-5.49335	-3.11484	-4.98289	-0.35877	-1.79384	-2.3785	-2.3785	211623_s_at	g181154	FBL	chr19q13.1	0000278 // mitotic cell cycle // traceable author statement /// 0000494 // box C/D snoRNA 3'-end processing // not recorded /// 0001649 // osteoblast differentiation // inferred from direct assay /// 0006364 // rRNA processing // traceable author statement /// 0006396 // RNA processing // inferred from electronic annotation /// 0006468 // protein phosphorylation // traceable author statement /// …	0001651 // dense fibrillar component // inferred from electronic annotation /// 0001652 // granular component // inferred from electronic annotation /// 0005634 // nucleus // inferred from direct assay /// 0005730 // nucleolus // inferred from direct assay /// 0005737 // cytoplasm // inferred from direct assay /// 0005829 // cytosol // traceable author statement /// 0005886 // plasma membrane // …	0001094 // TFIID-class transcription factor binding // inferred from physical interaction /// 0003682 // chromatin binding // inferred from direct assay /// 0003723 // RNA binding // traceable author statement /// 0004674 // protein serine/threonine kinase activity // traceable author statement /// 0005102 // receptor binding // inferred from physical interaction /// 0005515 // protein binding //…
10963	P31948	STIP1	stress-induced phosphoprotein 1	-5.49294	-1.82553	-3.69398	-4.61084	-2.6974	-3.66741	-3.66741	213330_s_at	Hs.75612.1	STIP1	chr11q13	0006950 // response to stress // traceable author statement	0005634 // nucleus // traceable author statement /// 0005737 // cytoplasm // inferred from electronic annotation /// 0005794 // Golgi apparatus // traceable author statement /// 0043209 // myelin sheath // inferred from electronic annotation /// 0043234 // protein complex // inferred from electronic annotation	0005515 // protein binding // inferred from physical interaction /// 0008022 // protein C-terminus binding // inferred from electronic annotation /// 0030544 // Hsp70 protein binding // inferred from electronic annotation /// 0044822 // poly(A) RNA binding // inferred from direct assay /// 0051087 // chaperone binding // inferred from electronic annotation
[truncated: 11,222 more rows]
