# Supplementary material for: Chondroitin sulfate modification of CSPG4 regulates the maintenance and differentiation of glioma-initiating cells via integrin-associated signaling
Source: J Biol Chem. 2024 Feb 2;300(3):105706. doi: 10.1016/j.jbc.2024.105706 (PMC10958118; doi:10.1016/j.jbc.2024.105706)
Supplement: Table S2 [file mmc3.xlsx]

## Sheet: Sheet1
Table S2. Overrepresented biological processes determined by GO enrichment analysis of mRNA and proteins differentially expressed in response to serum stimulation. 297 molecules with an iPEACH score less than -6 were used for further GO enrichment analysis. The table shows the highly extracted GO terms with biological process grouped as downregulated molecules during GIC differentiation. The rows…
GO: biological process			H. Sapiens Ref. (20972)	iPEACH score (297)	Fold Enrichment	p-value	-log10 (p-value)
Metabolic process			9790	261	1.34	5.7e-07	6.24413
	Small molecule metabolic process		1768	81	2.3	1.47e-08	7.83268
	Single-organism biosynthetic process		1172	59	2.53	7.35e-07	6.13371
		Small molecule biosynthetic process	426	36	4.24	6.47e-09	8.1891
						s
