# Supplementary material for: Chondroitin sulfate modification of CSPG4 regulates the maintenance and differentiation of glioma-initiating cells via integrin-associated signaling
Source: J Biol Chem. 2024 Feb 2;300(3):105706. doi: 10.1016/j.jbc.2024.105706 (PMC10958118; doi:10.1016/j.jbc.2024.105706)
Supplement: Table S3 [file mmc4.xlsx]

## Sheet: Table3
Table S3. List of "small molecule metabolic process" identified by “Biological Process of GO analysis". The molecules were extracted from the “small molecules metabolic process” GO term.
Entrez_ID	UniProt	Gene_Name	Name	iPEACH	DNA microarray	iTRAQ
1464	Q6UVK1	CSPG4	chondroitin sulfate proteoglycan 4	-16.5456	-8.23188	-8.31368
100	P00813	ADA	adenosine deaminase	-16.2024	-9.50535	-6.69701
1969	P29317	EPHA2	EPH receptor A2	-14.9686	-11.3145	-3.65412
7298	P04818	TYMS	thymidylate synthetase	-13.725	-4.36598	-9.35898
4907	P21589	NT5E	5'-nucleotidase, ecto (CD73)	-12.4765	-8.19782	-4.27864
326625	Q96EY8	MMAB	methylmalonic aciduria (cobalamin deficiency) cblB type	-12.3643	-3.95316	-8.41112
5214	Q01813	PFKP	phosphofructokinase, platelet	-11.7734	-7.02969	-4.74371
1717	Q9UBM7	DHCR7	7-dehydrocholesterol reductase	-11.5141	-5.80482	-5.70929
4175	Q14566	MCM6	minichromosome maintenance complex component 6	-11.4823	-4.43977	-7.04249
2194	P49327	FASN	fatty acid synthase	-11.3035	-3.03851	-8.26496
39	Q9BWD1	ACAT2	acetyl-CoA acetyltransferase 2	-11.2853	-6.36888	-4.91645
2744	O94925	GLS	glutaminase	-11.2852	-3.96809	-7.3171
3251	P00492	HPRT1	hypoxanthine phosphoribosyltransferase 1	-11.2193	-6.59521	-4.62412
2222	P37268	FDFT1	farnesyl-diphosphate farnesyltransferase 1	-10.3348	-4.21359	-6.12121
6513	P11166	SLC2A1	solute carrier family 2 (facilitated glucose transporter), member 1	-10.317	-4.80706	-5.50997
586	P54687	BCAT1	branched chain amino-acid transaminase 1, cytosolic	-10.2285	-4.94443	-5.28408
3157	Q01581	HMGCS1	3-hydroxy-3-methylglutaryl-CoA synthase 1 (soluble)	-10.0236	-4.17705	-5.84659
64131	Q86Y38	XYLT1	xylosyltransferase I	-9.74902	-9.74902
2181	O95573	ACSL3	acyl-CoA synthetase long-chain family member 3	-9.6506	-3.13076	-6.51984
2289	Q13451	FKBP5	FK506 binding protein 5	-9.35928	-4.22579	-5.13349
8840	O95388	WISP1	WNT1 inducible signaling pathway protein 1	-9.29977	-9.29977
205	P27144	AK4	adenylate kinase 4	-9.24406	-6.93643	-2.30763
11065	O00762	UBE2C	ubiquitin-conjugating enzyme E2C	-9.22147	-5.73566	-3.48581
4860	P00491	PNP	purine nucleoside phosphorylase	-8.8321	-6.24543	-2.58668
2643	P30793	GCH1	GTP cyclohydrolase 1	-8.74765	-8.74765
4833	O00746	NME4	NME/NM23 nucleoside diphosphate kinase 4	-8.66606	-2.29682	-6.36924
1854	P33316	DUT	deoxyuridine triphosphatase	-8.54614	-1.48594	-7.0602
3422	Q13907	IDI1	isopentenyl-diphosphate delta isomerase 1	-8.47731	-3.7203	-4.757
5019	P55809	OXCT1	3-oxoacid CoA-transferase 1	-8.38718	-2.70447	-5.68271
79077	Q9H773	DCTPP1	dCTP pyrophosphatase 1	-8.18772	-3.12953	-5.05819
47	P53396	ACLY	ATP citrate lyase	-7.95359	-1.61093	-6.34267
1718	Q15392	DHCR24	24-dehydrocholesterol reductase	-7.90502	-7.90502
2224	P14324	FDPS	farnesyl diphosphate synthase	-7.85833	-4.42124	-3.43709
2752	P15104	GLUL	glutamate-ammonia ligase	-7.73426	-3.17214	-4.56211
10451	Q9UKW4	VAV3	vav 3 guanine nucleotide exchange factor	-7.72004	-5.02264	-2.69741
3939	P00338	LDHA	lactate dehydrogenase A	-7.61116	-3.52297	-4.08819
10020	Q9Y223	GNE	glucosamine (UDP-N-acetyl)-2-epimerase/N-acetylmannosamine kinase	-7.44467	-2.7984	-4.64627
2731	P23378	GLDC	glycine dehydrogenase (decarboxylating)	-7.43617	-2.66145	-4.77472
5471	Q06203	PPAT	phosphoribosyl pyrophosphate amidotransferase	-7.37918	-3.68963	-3.68955
10452	O96008	TOMM40	translocase of outer mitochondrial membrane 40 homolog (yeast)	-7.32693	-3.07929	-4.24764
3638	O15503	INSIG1	insulin induced gene 1	-7.32525	-7.32525
3930	Q14739	LBR	lamin B receptor	-7.22303	-4.77366	-2.44937
87	P12814	ACTN1	actinin, alpha 1	-7.11552	-2.95647	-4.15905
6713	Q14534	SQLE	squalene epoxidase	-7.08047	-4.97215	-2.10832
1719	P00374	DHFR	dihydrofolate reductase	-6.95129	-3.49205	-3.45923
3978	P18858	LIG1	ligase I, DNA, ATP-dependent	-6.94213	-4.31559	-2.62654
6472	P34897	SHMT2	serine hydroxymethyltransferase 2 (mitochondrial)	-6.92165	-1.34967	-5.57198
8833	P49915	GMPS	guanine monophosphate synthase	-6.87291	-2.50125	-4.37166
4967	Q02218	OGDH	oxoglutarate (alpha-ketoglutarate) dehydrogenase (lipoamide)	-6.80185	-0.72494	-6.07691
4939	P29728	OAS2	2'-5'-oligoadenylate synthetase 2	-6.78041	-6.78041
3419	P50213	IDH3A	isocitrate dehydrogenase 3 (NAD+) alpha	-6.71751	-1.13667	-5.58084
9415	O95864	FADS2	fatty acid desaturase 2	-6.71677	-3.78018	-2.93658
1632	P42126	ECI1	enoyl-CoA delta isomerase 1	-6.71503	-1.83844	-4.87659
2806	P00505	GOT2	glutamic-oxaloacetic transaminase 2, mitochondrial	-6.61603	-2.33739	-4.27864
9055	O43663	PRC1	protein regulator of cytokinesis 1	-6.61464	-6.61464
801	P62158	CALM1 /// CALM2	calmodulin 1 (phosphorylase kinase, delta) /// calmodulin 2 (phosphorylase kinase, delta)	-6.56969	-3.26991	-3.29978
1503	P17812	CTPS1	CTP synthase 1	-6.55477	-3.6049	-2.94987
2618	Q15374	GART	phosphoribosylglycinamide formyltransferase, phosphoribosylglycinamide synthetase, phosphoribosylaminoimidazole synthetase	-6.55384	-2.16447	-4.38937
9582	P31941	APOBEC3B	apolipoprotein B mRNA editing enzyme, catalytic polypeptide-like 3B	-6.55299	-6.55299
25902	Q6UB35	MTHFD1L	methylenetetrahydrofolate dehydrogenase (NADP+ dependent) 1-like	-6.47051	-4.63237	-1.83813
5832	P54886	ALDH18A1	aldehyde dehydrogenase 18 family, member A1	-6.463	-1.84331	-4.61969
28992	Q9BQ69	MACROD1	MACRO domain containing 1	-6.43745	-2.39356	-4.04389
5831	P32322	PYCR1	pyrroline-5-carboxylate reductase 1	-6.39485	-0.93803	-5.45682
7461	Q9UDT6	CLIP2	CAP-GLY domain containing linker protein 2	-6.38049	-2.04427	-4.33622
4191	P40926	MDH2	malate dehydrogenase 2	-6.37198	-1.74343	-4.62855
1595	Q16850	CYP51A1 /// LRRD1	cytochrome P450, family 51, subfamily A, polypeptide 1 /// leucine-rich repeats and death domain containing 1	-6.33491	-3.73937	-2.59553
26227	O43175	PHGDH	phosphoglycerate dehydrogenase	-6.29813	-2.77689	-3.52124
50515	Q9NPF2	CHST11	carbohydrate (chondroitin 4) sulfotransferase 11	-6.29116	-5.09084	-1.20032
9141	O14737	PDCD5	programmed cell death 5	-6.21373	-2.00595	-4.20777
11332	O00154	ACOT7	acyl-CoA thioesterase 7	-6.18353	-2.72873	-3.45481
4436	P43246	MSH2	mutS homolog 2	-6.18241	-2.51057	-3.67184
2271	P07954	FH	fumarate hydratase	-6.17639	-1.63199	-4.5444
9446	P78417	GSTO1	glutathione S-transferase omega 1	-6.16257	-2.64133	-3.52124
3992	O60427	FADS1	fatty acid desaturase 1	-6.16093	-5.03147	-1.12946
2617	P41250	GARS	glycyl-tRNA synthetase	-6.1519	-1.73595	-4.41595
6515	P11169	SLC2A3	solute carrier family 2 (facilitated glucose transporter), member 3	-6.10883	-2.73375	-3.37508
54539	Q9NX14	NDUFB11	NADH dehydrogenase (ubiquinone) 1 beta subcomplex, 11, 17.3kDa	-6.09449	-0.72625	-5.36824
8874	Q14155	ARHGEF7	Rho guanine nucleotide exchange factor 7	-6.0017	-2.1084	-3.8933
