# Supplementary material for: Chondroitin sulfate modification of CSPG4 regulates the maintenance and differentiation of glioma-initiating cells via integrin-associated signaling
Source: J Biol Chem. 2024 Feb 2;300(3):105706. doi: 10.1016/j.jbc.2024.105706 (PMC10958118; doi:10.1016/j.jbc.2024.105706)
Supplement: Table S4 [file mmc5.xlsx]

## Sheet: Sheet1
Table S4. List of genes identified by glyco-qPCR array. Glyco-qPCR array ratios were obtained from the ratio of the mRNA expression in the differentiation condition to GIC condition after 2 days of cell culture. Average ratio is the sum of fold changes ratio of GIC03A and GIC03U.
Index	Gene Symbol	GIC03A 2days	GIC03U 2days	Average ratio	Log ratio
1	HS3ST1	0.13	0.06	0.1	-3.32193
2	GAL3ST1	0.37	0.18	0.28	-1.8365
3	GALNT13	0.29	0.27	0.28	-1.8365
4	GALNT9	0.33	0.3	0.32	-1.64386
5	MGAT4A	0.28	0.37	0.33	-1.59946
6	GALNTL4	0.42	0.28	0.35	-1.51457
7	ST3GAL1	0.49	0.22	0.36	-1.47393
8	ST6GAL1	0.63	0.2	0.42	-1.25154
9	XYLT1	0.31	0.54	0.43	-1.21759
10	ST3GAL5	0.64	0.27	0.46	-1.12029
11	B4GALT6	0.23	0.7	0.47	-1.08927
12	GALNT12	0.46	0.47	0.47	-1.08927
13	HS6ST2	0.51	0.45	0.48	-1.05889
14	GALNT7	0.37	0.71	0.54	-0.888969
15	B3GNT5	0.49	0.62	0.56	-0.836501
16	UGCG	0.54	0.57	0.56	-0.836501
17	ALG3	0.75	0.38	0.57	-0.810966
18	CHST11	0.46	0.67	0.57	-0.810966
19	FUT1	0.33	0.91	0.62	-0.68966
20	GCNT2	0.49	0.77	0.63	-0.666576
21	GALGT	0.5	0.76	0.63	-0.666576
22	CHST5	0.48	0.84	0.66	-0.599462
23	ALG8	0.75	0.58	0.665	-0.588574
24	EXTL3	0.81	0.59	0.7	-0.514573
25	GALNT4	0.72	0.7	0.71	-0.494109
26	GCNT1	1.07	0.35	0.71	-0.494109
27	ALG1	0.88	0.58	0.73	-0.454032
28	B3GALT3	0.73	0.78	0.76	-0.395929
29	CHSY1	0.92	0.61	0.77	-0.37707
30	DPAGT1	0.73	0.82	0.78	-0.358454
31	GLT8D3	0.69	0.87	0.78	-0.358454
32	ST3GAL6	0.9	0.66	0.78	-0.358454
33	ALG5	0.88	0.69	0.79	-0.340075
34	ALG6	1.02	0.59	0.81	-0.304006
35	CHST6	0.26	1.37	0.82	-0.286304
36	C1GALT1	0.78	0.86	0.82	-0.286304
37	MGAT1	0.74	0.94	0.84	-0.251539
38	GALNT1	0.79	0.89	0.84	-0.251539
39	B3GALT1	0.59	1.1	0.85	-0.234465
40	POMT2	0.75	0.94	0.85	-0.234465
41	B3GAT3	1.02	0.72	0.87	-0.200913
42	MGAT2	0.84	0.93	0.89	-0.168123
43	B4GALT5	0.94	0.84	0.89	-0.168123
44	D4ST1	0.74	1.04	0.89	-0.168123
45	CHST2S	0.72	1.08	0.9	-0.152003
46	CHST1	0.58	1.23	0.91	-0.136062
47	ST3GAL4	0.81	1.01	0.91	-0.136062
48	B3GALNT2	0.85	0.99	0.92	-0.120294
49	B4GALT1	0.72	1.14	0.93	-0.104697
50	DPM1	0.97	0.89	0.93	-0.104697
51	B4GALT2	0.89	1	0.95	-0.0740006
52	MGAT4B	0.98	0.93	0.96	-0.0588937
53	B3GNT1	0.9	1.03	0.97	-0.0439433
54	FUT9	0.6	1.34	0.97	-0.0439433
55	CHST12	0.89	1.06	0.98	-0.0291463
56	B3GALT6	1.03	0.93	0.98	-0.0291463
57	ALG2	0.98	0.99	0.99	-0.0144996
58	UGCGL1	0.86	1.12	0.99	-0.0144996
